# Supplementary material for: The Helicobacter pylori orphan ATTAAT-specific methyltransferase M.Hpy99XIX plays a central role in the coordinated regulation of genes involved in iron metabolism
Source: mBio. 2025 Jun 9;16(7):e01209-25. doi: 10.1128/mbio.01209-25 (PMC12239561; doi:10.1128/mbio.01209-25)
Supplement: Supplemental Tables — Tables S1 to S4. [file mbio.01209-25-s0002.xlsx]

## Sheet: Table S1 - ATTAAT and regulons
Table S1: Transcriptome (RNA-Seq) comparison of J99 WT vs. M.Hpy99XIX KO, combined with 26695 locus tags and ATTAAT motifs upstream of transcriptional start sites. Regulation data from current study are combined with previously published regulon data
locus_tag	ReadCount (mean)	log2FoldChange	FDR adjusted p-value	Associated TSS (26695 locus_tag)	ATTAAT motif within -100bp of the TSS	Enrichment of ATTAAT within CDS (DistAMO)	Regulon: ArsRS	Regulon: HspR	Regulon: acid-sensitive	Regulon: iron-sensitive
jhp_0021	7391.01	-3.55591	1.54e-286	HP0025	TRUE	-1.23	NA	NA	Repressed	NA
jhp_1346	23019.6	-3.1356	1.96e-257	HP1447	FALSE	-0.52	NA	NA	NA	NA
jhp_1101	8316.09	-3.09906	6.53e-185	HP1174	FALSE	-0.17	Repressed	NA	NA	NA
jhp_1094	13006.3	-3.00013	1.55e-203	HP1167	TRUE	-0.61	Repressed	NA	NA	NA
jhp_0805	30281.9	-2.82376	2.36e-136	HP0871	FALSE	-0.76	NA	NA	NA	NA
jhp_0429	2283.2	-2.73339	3.09e-167	NA	NA	-0.61	NA	NA	NA	NA
jhp_1112	30587.5	-2.72174	6.94e-204	HP1186	TRUE	-0.86	NA	NA	NA	Repressed
jhp_0430	12723.7	-2.62553	4.71e-283	NA	NA	-0.88	NA	NA	NA	NA
jhp_0503	216.791	-2.58553	1.24e-42	HP0556	FALSE	2.09	NA	Induced	NA	Repressed
jhp_0631	31036.3	-2.45017	2.43e-132	HP0695	FALSE	NA	NA	NA	NA	NA
jhp_0633	140666	-2.4349	1.52e-95	HP0695	FALSE	-0.66	NA	NA	NA	NA
jhp_0014	3036.73	-2.40561	5.9e-101	HP0015	FALSE	NA	NA	NA	Repressed	NA
jhp_0632	156175	-2.38	1.49e-95	HP0695	FALSE	-0.9	NA	NA	NA	Repressed
jhp_0034	7657.04	-2.36564	3.58e-178	HP0031	FALSE	2.16	NA	NA	NA	NA
jhp_0300	3522.02	-2.35228	1.03e-94	HP0613	FALSE	-0.44	NA	NA	NA	NA
jhp_0036	1734.83	-2.34528	2.92e-97	HP0031	FALSE	0.79	NA	NA	NA	NA
jhp_1427	12308.8	-2.31161	1.11e-114	HP1399	TRUE	-0.44	Repressed	NA	NA	NA
jhp_0128	27199.9	-2.2805	1.28e-120	HP0140	FALSE	-0.07	NA	NA	NA	NA
jhp_0035	2458.28	-2.18378	7.29e-126	NA	NA	-0.14	NA	NA	NA	NA
jhp_0015	8963.5	-2.16895	4.91e-118	HP0015	FALSE	0.46	NA	NA	NA	NA
jhp_0622	2916.86	-2.11766	2.85e-114	HP0682	FALSE	-0.46	Repressed	NA	NA	NA
jhp_0299	5101.4	-2.0506	1.04e-79	HP0613	FALSE	1.51	NA	NA	NA	NA
jhp_0623	2472.79	-2.01337	2.03e-123	HP0682	FALSE	NA	Repressed	NA	NA	NA
jhp_0013	1762.31	-1.9585	3.09e-153	HP0015	FALSE	-0.16	NA	NA	Repressed	NA
jhp_0870	23584.6	-1.94557	7.42e-88	NA	NA	0.46	NA	NA	NA	NA
jhp_1428	5458.52	-1.75085	2.06e-117	HP1398	FALSE	2.21	Repressed	NA	NA	NA
jhp_0936	43.1128	-1.69852	1.27e-06	NA	NA	1.29	NA	NA	NA	NA
jhp_0754	1011.44	-1.6939	4.36e-67	NA	NA	-0.2	NA	NA	NA	NA
jhp_0701	54.5382	-1.67285	5.09e-08	NA	NA	-0.07	NA	NA	NA	NA
jhp_1210	12385	-1.63843	1.83e-103	HP1290	FALSE	-0.43	NA	NA	Repressed	NA
jhp_1209	26872.6	-1.5998	1.24e-83	HP1288	FALSE	-0.46	Repressed	NA	NA	NA
jhp_1208	9854.68	-1.57653	9.37e-59	HP1288	FALSE	NA	Repressed	NA	NA	NA
jhp_1095	18611.5	-1.54405	5.58e-72	HP1168	FALSE	-0.67	NA	NA	NA	NA
jhp_1103	182443	-1.53882	7.53e-107	HP1177	FALSE	-0.86	NA	NA	Repressed	Repressed
jhp_1092	2139.57	-1.53032	2.21e-52	HP1165	FALSE	-0.24	NA	NA	NA	NA
jhp_0871	2195.72	-1.52954	8.45e-44	NA	NA	1.91	NA	NA	NA	NA
jhp_1416	54329.3	-1.48124	3.69e-69	HP1527	TRUE	NA	Repressed	NA	Repressed	NA
jhp_1211	4671.68	-1.45635	1.01e-62	HP1290	FALSE	NA	NA	NA	NA	NA
jhp_0951	14005.9	-1.43491	2.19e-17	NA	NA	-0.27	NA	NA	NA	NA
jhp_1489	19610.5	-1.42796	5.46e-38	HP1582	FALSE	-0.63	NA	NA	NA	Repressed
jhp_0089	50954.9	-1.42552	3.17e-49	HP0098	FALSE	-0.76	NA	NA	Repressed	NA
jhp_1307	4167.16	-1.39726	3.63e-09	NA	NA	-0.59	Induced	NA	NA	NA
jhp_0662	15843.4	-1.37681	1.79e-80	NA	NA	NA	Repressed	NA	NA	Repressed
jhp_0959	2820.54	-1.36697	1.93e-10	NA	NA	-0.59	Induced	NA	NA	NA
jhp_0926	340.083	-1.34839	3.21e-16	NA	NA	-0.82	NA	NA	NA	NA
jhp_0659	17725.8	-1.33807	1.73e-98	NA	NA	NA	Repressed	Repressed	NA	Repressed
jhp_1207	23288.6	-1.33247	1.72e-111	HP1287	FALSE	2.32	NA	NA	NA	NA
jhp_0294	3951.18	-1.33191	2.98e-67	HP0305	FALSE	-0.12	NA	NA	NA	Repressed
jhp_0243	7497.92	-1.33031	2.6e-93	HP0255	FALSE	-0.75	NA	NA	NA	NA
jhp_0807	36251.1	-1.32014	3.94e-50	HP0875	FALSE	-0.2	NA	NA	NA	NA
jhp_0827	19.1737	-1.28176	0.00663499	NA	NA	NA	NA	NA	NA	NA
jhp_0082	15627.4	-1.27212	1.59e-79	HP0090	FALSE	-0.43	NA	NA	NA	NA
jhp_0129	28986.2	-1.24451	1.36e-49	HP0141	FALSE	-0.46	NA	NA	NA	NA
jhp_0033	2680.1	-1.23789	3.15e-76	HP0031	FALSE	-0.43	NA	NA	NA	NA
jhp_0741	3160.44	-1.23229	1.99e-55	HP0805	FALSE	-0.68	NA	NA	NA	NA
jhp_0810	24581.4	-1.21411	9.62e-32	HP0876	TRUE	0.8	NA	NA	NA	Repressed
jhp_1160	1371.07	-1.21355	4.27e-40	NA	NA	-0.07	NA	NA	NA	NA
jhp_0742	360.469	-1.20663	6.02e-11	HP0806	FALSE	-0.07	NA	NA	NA	NA
jhp_0808	227026	-1.20514	1.19e-32	HP0874	FALSE	NA	NA	NA	NA	NA
jhp_0636	17271.4	-1.20378	7.21e-43	NA	NA	-0.5	NA	Repressed	NA	NA
jhp_0896	127.577	-1.1846	5.35e-07	NA	NA	-0.43	NA	NA	NA	NA
jhp_0888	18796.5	-1.15989	2.87e-58	HP0961	FALSE	-0.43	Induced	NA	NA	Repressed
jhp_1320	33521.7	-1.13418	2.32e-05	NA	NA	NA	Induced	NA	NA	NA
jhp_0635	24060.8	-1.13216	6.22e-46	NA	NA	-0.66	NA	NA	NA	NA
jhp_0286	8451.72	-1.12313	3.51e-61	HP0298	FALSE	-0.48	NA	NA	NA	NA
jhp_0703	514.014	-1.11297	1.16e-24	NA	NA	NA	NA	NA	NA	NA
jhp_0743	451.234	-1.10713	1.29e-14	HP0811	FALSE	0.27	NA	NA	NA	Repressed
jhp_0287	10521.8	-1.10151	9.05e-40	HP0298	FALSE	-0.1	NA	NA	NA	NA
jhp_0210	110832	-1.09071	2.61e-46	HP0224	FALSE	-0.62	NA	NA	NA	Repressed
jhp_1415	10134.5	-1.08801	9.27e-35	NA	NA	-0.23	Repressed	NA	NA	NA
jhp_0740	5536.17	-1.07506	1.92e-45	NA	NA	-0.46	NA	NA	NA	Repressed
jhp_1319	8104.83	-1.0717	5.96e-48	HP1424	FALSE	NA	NA	NA	NA	NA
jhp_0029	14911.8	-1.06904	1.67e-99	HP0031	FALSE	1.67	NA	NA	NA	NA
jhp_0637	21066.2	-1.06702	1.85e-40	NA	NA	-0.16	NA	NA	NA	Repressed
jhp_0032	13252	-1.06682	1.06e-80	HP0031	FALSE	-0.45	NA	NA	NA	NA
jhp_0284	19642.6	-1.06542	1.95e-43	HP0298	FALSE	-0.46	NA	NA	NA	NA
jhp_0031	9689.12	-1.06404	1.43e-83	HP0031	FALSE	NA	NA	NA	NA	NA
jhp_0702	234.488	-1.05374	2.72e-12	NA	NA	NA	NA	NA	NA	NA
jhp_1254	25133.9	-1.0463	5.97e-66	HP1335	FALSE	-0.47	NA	NA	NA	NA
jhp_1490	20833.6	-1.03502	2.95e-35	HP1582	FALSE	-0.66	NA	NA	NA	Repressed
jhp_0193	11674.9	-1.02209	1.78e-42	HP0207	FALSE	-0.24	NA	NA	NA	NA
jhp_0881	105037	-1.02172	1.75e-10	HP0947	FALSE	NA	Repressed	NA	NA	NA
jhp_0626	25251.5	-1.01756	1.97e-39	HP0686	TRUE	-0.86	Repressed	NA	NA	Repressed
jhp_0130	3195.11	-1.01138	2.57e-41	NA	NA	-0.45	NA	NA	NA	NA
jhp_0120	5615.78	-1.01026	2.08e-29	HP0132	FALSE	-0.49	NA	NA	NA	NA
jhp_0106	3680.72	-0.998805	2.46e-47	NA	NA	-0.76	NA	NA	NA	NA
jhp_0295	12702.6	-0.992286	2.51e-54	HP0305	FALSE	-0.5	NA	NA	NA	Repressed
jhp_0638	33873.2	-0.988605	9.22e-32	NA	NA	-0.75	NA	NA	NA	Repressed
jhp_0542	4486.04	-0.983903	8.83e-24	NA	NA	-0.46	NA	NA	NA	NA
jhp_0030	5452.14	-0.983179	8.53e-57	HP0031	FALSE	-0.43	NA	NA	NA	NA
jhp_1472	118684	-0.977867	6.89e-33	HP1563	FALSE	-0.21	Induced	NA	NA	Repressed
jhp_1401	6926.22	-0.974451	2.62e-36	HP1508	FALSE	2.16	NA	NA	NA	NA
jhp_0334	2209.72	-0.962451	1e-39	HP1085	FALSE	-0.25	NA	NA	NA	Repressed
jhp_1161	5652.14	-0.959777	1.9e-39	HP1241	FALSE	-0.21	NA	NA	NA	NA
jhp_1042	142.228	-0.949362	3.45e-06	HP1117	FALSE	-0.76	NA	NA	NA	NA
jhp_0342	8334.98	-0.942597	4.33e-57	HP1083	FALSE	-0.14	Repressed	NA	NA	NA
jhp_0900	230.099	-0.938115	2.38e-09	NA	NA	-0.87	NA	NA	NA	NA
jhp_1162	23307	-0.934308	2.6e-47	HP1241	FALSE	-0.46	NA	NA	NA	Repressed
jhp_0288	11897.9	-0.927875	1.79e-47	HP0298	FALSE	1.95	NA	NA	NA	NA
jhp_0819	318786	-0.919884	6.72e-33	HP0887	FALSE	-0.95	NA	NA	NA	NA
jhp_0925	84.875	-0.918766	0.000851096	NA	NA	2.32	NA	NA	NA	NA
jhp_0059	121.387	-0.915149	4.04e-05	NA	NA	-0.14	NA	NA	NA	NA
jhp_0131	9090.22	-0.910358	7.43e-35	NA	NA	-0.37	NA	NA	NA	NA
jhp_0296	3903.55	-0.903664	1.39e-31	HP0305	FALSE	-0.19	NA	NA	NA	NA
jhp_0297	7700.1	-0.898	2.65e-31	HP0312	FALSE	-0.62	NA	NA	NA	NA
jhp_0650	7235.39	-0.89659	6.24e-57	HP0711	FALSE	-0.45	NA	NA	NA	NA
jhp_0026	7428.67	-0.888269	1.98e-24	NA	NA	-0.44	NA	NA	NA	NA
jhp_0809	565463	-0.871929	5.23e-31	HP0875	FALSE	-0.43	Induced	NA	NA	NA
jhp_0121	9359.98	-0.86337	7.29e-19	HP0133	FALSE	-0.62	NA	NA	NA	NA
jhp_1134	7.04206	-0.859565	0.231153	NA	NA	NA	NA	NA	NA	NA
jhp_0053	149.345	-0.851978	1.46e-06	NA	NA	-0.22	NA	NA	NA	NA
jhp_0107	8769.18	-0.842696	2.94e-30	HP0115	FALSE	0.94	NA	Induced	NA	NA
jhp_0083	11335.3	-0.835387	2.93e-42	HP0090	FALSE	NA	NA	NA	NA	NA
jhp_1043	126.714	-0.833477	6.3e-05	NA	NA	NA	NA	NA	NA	NA
jhp_1034	25007	-0.818802	1.51e-27	HP1107	FALSE	2.07	NA	NA	NA	NA
jhp_0511	27405.2	-0.817809	8.02e-07	NA	NA	-0.43	NA	NA	NA	Repressed
jhp_0349	1593.77	-0.811745	4.2e-16	NA	NA	-0.61	NA	Induced	NA	NA
jhp_0889	7996.65	-0.803166	6.47e-23	HP0961	FALSE	-0.28	NA	NA	NA	NA
jhp_0923	127.754	-0.80098	4.15e-05	NA	NA	-0.75	NA	NA	NA	NA
jhp_0058	525.721	-0.794235	4.92e-17	NA	NA	-0.43	NA	NA	NA	NA
jhp_0289	7662.25	-0.793751	4.28e-22	HP0298	FALSE	-0.43	NA	NA	NA	NA
jhp_0011	17184.7	-0.792138	5.05e-65	HP0013	FALSE	-0.14	NA	NA	NA	NA
jhp_0572	4022.59	-0.788294	4.28e-35	NA	NA	-0.61	NA	NA	NA	NA
jhp_1469	32454.9	-0.78798	2.62e-32	HP1561	FALSE	2.26	NA	NA	NA	NA
jhp_1248	1007.38	-0.786398	4.17e-16	HP1326	FALSE	-0.63	NA	NA	NA	NA
jhp_0200	6311.66	-0.785207	3.02e-24	HP0214	FALSE	-0.3	NA	NA	NA	NA
jhp_0983	21962.2	-0.776807	2.43e-24	NA	NA	-0.66	NA	NA	NA	NA
jhp_0955	358.35	-0.77175	7.02e-11	NA	NA	-0.43	NA	NA	NA	NA
jhp_1301	95.7391	-0.768953	0.00148928	NA	NA	-0.1	NA	NA	NA	NA
jhp_1097	1859.06	-0.757305	1.52e-25	HP1170	FALSE	-0.21	NA	NA	NA	NA
jhp_1303	850.615	-0.751193	1.53e-11	NA	NA	-0.78	NA	NA	NA	NA
jhp_0608	4837.22	-0.749803	1.6e-19	HP0655	FALSE	-0.1	NA	NA	NA	NA
jhp_0048	65334.9	-0.742591	1.37e-31	HP0056	TRUE	-0.81	NA	NA	NA	NA
jhp_0515	7673.2	-0.740131	8.07e-15	HP0577	FALSE	-0.46	NA	NA	NA	NA
jhp_1332	77.1715	-0.736711	0.00076974	NA	NA	-0.43	NA	NA	NA	NA
jhp_1229	25553	-0.732138	1.76e-13	HP1320	FALSE	NA	NA	NA	NA	NA
jhp_0609	11802.7	-0.73074	6.65e-38	HP0655	FALSE	-0.47	NA	NA	NA	NA
jhp_1304	358.125	-0.72998	8.78e-06	NA	NA	-0.5	NA	NA	NA	NA
jhp_0123	3026.83	-0.728897	1.77e-13	NA	NA	NA	NA	NA	NA	Repressed
jhp_1198	7493.41	-0.728651	6.76e-32	NA	NA	-0.14	NA	NA	NA	NA
jhp_1230	34534.2	-0.726444	1.64e-17	HP1320	FALSE	NA	NA	NA	NA	NA
jhp_0611	6120.66	-0.722807	6.84e-25	HP0655	FALSE	-0.47	NA	NA	NA	NA
jhp_0025	1172.2	-0.722654	2.01e-13	NA	NA	2.13	NA	NA	NA	NA
jhp_1096	1422.34	-0.722521	4.29e-07	HP1169	FALSE	-0.2	NA	NA	Induced	NA
jhp_0594	38766.1	-0.720411	4.42e-49	NA	NA	-0.63	NA	NA	NA	Repressed
jhp_0280	3122.27	-0.718719	4.47e-18	HP0295	FALSE	0.45	NA	NA	NA	NA
jhp_1298	6270.01	-0.718535	4.62e-21	HP1403	FALSE	0.66	NA	NA	NA	Repressed
jhp_1048	4366.42	-0.71044	1.45e-15	HP1122	FALSE	-0.19	NA	NA	NA	NA
jhp_0595	10521	-0.702387	1.38e-17	NA	NA	-0.43	NA	NA	NA	Repressed
jhp_1231	35357.6	-0.697191	1.96e-15	HP1320	FALSE	-0.61	NA	NA	NA	NA
jhp_0055	51.938	-0.695932	0.0141279	NA	NA	-0.16	NA	NA	NA	NA
jhp_0397	12028.7	-0.691496	2.35e-10	HP1027	FALSE	-0.2	NA	NA	Repressed	Repressed
jhp_1324	12795.9	-0.687874	1.07e-24	HP1431	FALSE	-0.53	NA	NA	NA	NA
jhp_0981	18275.4	-0.684806	4.33e-31	HP0403	FALSE	-0.61	NA	NA	NA	NA
jhp_1296	1105.83	-0.683503	5.94e-08	NA	NA	1	NA	NA	NA	NA
jhp_0122	7513.22	-0.67523	2.48e-27	NA	NA	-0.43	NA	NA	NA	NA
jhp_0441	77.567	-0.674825	0.00964933	NA	NA	-0.16	NA	NA	NA	NA
jhp_0937	261.217	-0.667543	2.65e-05	NA	NA	-0.94	NA	NA	NA	NA
jhp_1249	2282.33	-0.664226	7.97e-21	HP1326	FALSE	0.2	NA	NA	NA	NA
jhp_1058	25994	-0.663422	1.58e-18	HP1137	FALSE	-0.1	Repressed	NA	NA	NA
jhp_0056	133.412	-0.663078	0.000119035	NA	NA	-0.16	NA	NA	NA	NA
jhp_0887	17014.2	-0.662845	4.86e-24	HP0953	FALSE	-0.12	NA	NA	NA	NA
jhp_1426	12106.7	-0.661117	1.96e-34	HP1400	FALSE	-0.05	NA	NA	NA	NA
jhp_1345	8986.76	-0.660484	2.18e-19	HP1447	FALSE	-0.22	NA	NA	NA	Induced
jhp_1243	6489.06	-0.656263	1.1e-28	HP1325	FALSE	-0.43	NA	NA	NA	NA
jhp_0496	10450.5	-0.654792	7.46e-10	HP0550	FALSE	-0.22	NA	NA	NA	NA
jhp_1102	26110.5	-0.644555	1.76e-17	HP1175	FALSE	-0.2	Repressed	NA	NA	NA
jhp_1331	123.751	-0.643262	0.00288535	NA	NA	NA	NA	NA	NA	NA
jhp_0956	172.01	-0.642276	2.2e-05	NA	NA	NA	NA	NA	NA	NA
jhp_0517	122515	-0.641833	3.35e-22	HP0570	FALSE	-0.22	NA	NA	NA	Repressed
jhp_1228	18377.2	-0.640608	8.14e-19	HP1320	FALSE	NA	NA	NA	NA	NA
jhp_1351	41801.4	-0.640575	1.52e-11	HP1458	FALSE	-0.43	NA	NA	NA	Repressed
jhp_1232	35362.8	-0.638387	1.46e-12	HP1320	FALSE	NA	NA	NA	NA	NA
jhp_0607	3015.58	-0.637089	1.56e-19	HP0655	FALSE	NA	NA	NA	NA	NA
jhp_0880	109962	-0.636939	1.96e-09	NA	NA	-0.55	NA	NA	NA	NA
jhp_1325	9943.97	-0.634463	2.12e-13	HP1431	FALSE	-0.19	NA	NA	NA	NA
jhp_1226	14301.3	-0.633813	6.29e-14	HP1320	FALSE	-0.16	NA	NA	NA	NA
jhp_0873	2691.11	-0.631098	1.32e-06	NA	NA	-0.15	NA	NA	NA	NA
jhp_0649	22482.2	-0.630225	1.5e-09	NA	NA	-0.77	Induced	NA	NA	NA
jhp_0192	178.799	-0.62833	0.0109045	NA	NA	NA	NA	NA	NA	NA
jhp_0516	40287.8	-0.627081	4.86e-24	HP0577	FALSE	-0.52	NA	NA	NA	Repressed
jhp_1108	15029.4	-0.62527	3.26e-26	HP1182	FALSE	-0.48	NA	NA	NA	NA
jhp_0610	18041	-0.621506	3.84e-28	HP0655	FALSE	2.32	NA	NA	NA	NA
jhp_1245	24977.1	-0.620347	1.59e-26	HP1325	FALSE	-0.27	NA	NA	NA	NA
jhp_0606	1563.08	-0.617547	8.07e-15	NA	NA	-0.43	NA	NA	NA	Induced
jhp_0194	6914.11	-0.617532	2.2e-14	NA	NA	NA	NA	NA	NA	NA
jhp_1491	1791.29	-0.617093	6.48e-12	HP1582	FALSE	-0.48	NA	NA	NA	Repressed
jhp_1299	7168.04	-0.61576	1.74e-18	HP1403	FALSE	-0.23	NA	NA	NA	NA
jhp_0290	64563.1	-0.615247	4.45e-20	HP0305	FALSE	NA	Induced	NA	NA	NA
jhp_1350	41850.2	-0.613389	1.28e-27	HP1457	TRUE	1.34	NA	NA	NA	Repressed
jhp_1408	5656.85	-0.612569	2.13e-08	NA	NA	-0.52	NA	NA	NA	NA
jhp_0787	2329.21	-0.612138	3.43e-06	NA	NA	-0.14	NA	NA	NA	NA
jhp_1004	35647.1	-0.611552	2.21e-16	NA	NA	-0.14	NA	NA	NA	NA
jhp_1003	63732.5	-0.610221	8.6e-19	NA	NA	-0.93	NA	NA	NA	NA
jhp_0952	69.0332	-0.608327	0.00624215	NA	NA	NA	NA	NA	NA	NA
jhp_0360	2856.72	-0.601308	1.08e-11	HP1060	FALSE	-0.07	NA	NA	NA	NA
jhp_0306	10337	-0.597276	3.2e-09	HP0323	FALSE	NA	NA	NA	NA	NA
jhp_0054	83.9677	-0.596502	0.0162579	NA	NA	-0.43	NA	NA	NA	NA
jhp_1493	1069.04	-0.595453	2.11e-07	NA	NA	1.27	NA	NA	NA	NA
jhp_0580	20272.9	-0.595175	1.01e-15	HP0637	FALSE	-0.44	NA	NA	NA	NA
jhp_1471	870430	-0.590924	9.63e-10	HP1563	FALSE	-0.43	Induced	NA	NA	Repressed
jhp_1224	31766.3	-0.590195	8.05e-15	HP1320	FALSE	NA	NA	NA	NA	NA
jhp_1006	6641.56	-0.588657	5.42e-12	HP0375	FALSE	-0.47	NA	NA	NA	NA
jhp_0242	5128.12	-0.588194	1.78e-13	HP0258	FALSE	0.67	NA	NA	NA	NA
jhp_1225	29510.2	-0.586735	8.21e-14	HP1320	FALSE	NA	Induced	NA	NA	NA
jhp_0982	116959	-0.585586	1.44e-18	HP0399	FALSE	-0.85	NA	NA	NA	NA
jhp_0508	63553.3	-0.584552	2.41e-09	HP0563	FALSE	-0.45	NA	NA	NA	NA
jhp_0384	38464	-0.583376	0.00708334	HP1040	FALSE	-0.12	NA	NA	NA	NA
jhp_0303	25099.2	-0.58283	4.12e-14	NA	NA	NA	NA	NA	NA	NA
jhp_1227	40180.5	-0.579798	8.26e-12	HP1320	FALSE	-0.5	NA	NA	NA	NA
jhp_0725	45796.1	-0.570081	7.62e-19	HP0788	FALSE	-0.76	Repressed	NA	NA	NA
jhp_1163	81246.5	-0.569807	8.73e-12	HP1242	FALSE	NA	NA	NA	NA	NA
jhp_0060	155.76	-0.568592	0.0072644	NA	NA	-0.52	NA	NA	NA	NA
jhp_1059	10744	-0.568042	4.25e-11	HP1137	FALSE	-0.43	NA	NA	NA	NA
jhp_0509	41510.3	-0.566966	1.5e-16	HP0562	FALSE	NA	NA	NA	NA	NA
jhp_0971	70687.7	-0.564773	9.27e-09	HP0410	FALSE	-0.12	NA	NA	NA	NA
jhp_1223	26860	-0.563065	4.35e-12	HP1320	FALSE	NA	NA	NA	NA	NA
jhp_1247	3541.41	-0.56275	1.17e-08	HP1326	FALSE	0.27	NA	NA	NA	NA
jhp_0414	107.456	-0.557899	0.0547002	NA	NA	1.17	NA	NA	NA	NA
jhp_0922	124.543	-0.556424	0.00412343	NA	NA	-0.37	NA	NA	NA	NA
jhp_1132	2017.11	-0.551149	5.35e-17	NA	NA	NA	NA	NA	NA	NA
jhp_1323	53226.8	-0.550758	7.29e-13	HP1431	FALSE	-0.31	NA	NA	NA	NA
jhp_0283	55409.5	-0.550337	5.03e-20	HP0298	FALSE	-0.64	NA	NA	Repressed	NA
jhp_0451	2433.23	-0.550331	9.03e-07	HP0497	TRUE	0.41	NA	NA	NA	NA
jhp_0041	9640.12	-0.549548	7.42e-17	HP0049	FALSE	-0.1	NA	NA	NA	NA
jhp_0988	11613	-0.548596	7.66e-36	HP0393	FALSE	1.24	NA	NA	NA	NA
jhp_0100	6468.75	-0.545734	1.63e-10	NA	NA	-0.1	NA	NA	NA	NA
jhp_0016	8657.49	-0.545336	2.13e-11	HP0018	FALSE	2.27	NA	NA	NA	NA
jhp_0651	2531.33	-0.544043	5.54e-12	HP0711	FALSE	-0.16	NA	NA	NA	NA
jhp_0090	13147.3	-0.543271	2.05e-17	HP0098	FALSE	-0.46	NA	NA	NA	NA
jhp_0302	53612.4	-0.535684	6.93e-21	NA	NA	-0.62	NA	NA	NA	NA
jhp_1344	9756.54	-0.533232	7.3e-17	HP1447	FALSE	0.73	NA	NA	NA	NA
jhp_0987	3121.36	-0.532482	4.9e-10	HP0399	FALSE	NA	NA	NA	NA	NA
jhp_0704	367.017	-0.527894	0.000185752	NA	NA	-0.12	NA	NA	NA	NA
jhp_1271	6017.43	-0.516121	1.92e-05	HP1352	FALSE	-0.14	NA	NA	NA	NA
jhp_1397	3027.29	-0.514247	3.27e-14	HP1506	FALSE	-0.07	NA	NA	NA	NA
jhp_1007	9187.29	-0.511966	4.01e-14	HP0375	FALSE	-0.12	NA	NA	NA	NA
jhp_0468	8315.19	-0.511254	2.7e-15	NA	NA	-0.1	NA	NA	NA	NA
jhp_1057	16573.2	-0.510476	3.91e-22	HP1137	FALSE	-0.16	Repressed	NA	NA	NA
jhp_1233	54416.2	-0.509606	1.21e-10	HP1320	FALSE	3.1	NA	NA	NA	NA
jhp_1040	5642.53	-0.508441	3.55e-11	HP1108	TRUE	-0.43	NA	NA	NA	NA
jhp_0042	7683.1	-0.5025	1.96e-10	HP0049	FALSE	-0.28	NA	NA	NA	NA
jhp_1022	7744.46	-0.501474	1.98e-12	HP0358	FALSE	-1	NA	NA	NA	NA
jhp_0537	42210.2	-0.498785	6.73e-14	NA	NA	1.24	NA	NA	NA	NA
jhp_1399	10061.7	-0.497022	1.05e-13	HP1506	FALSE	-0.45	NA	NA	NA	NA
jhp_0697	20845.7	-0.496897	3.29e-13	HP0761	FALSE	1.48	NA	NA	NA	Repressed
jhp_0918	33.8632	-0.496687	0.178187	NA	NA	1.06	NA	NA	NA	NA
jhp_0804	6808.3	-0.496558	1.67e-11	HP0870	FALSE	0.19	NA	Induced	NA	NA
jhp_1473	4793.42	-0.495609	3.59e-14	HP1572	FALSE	3.83	NA	NA	NA	NA
jhp_0616	5271.91	-0.49173	3.24e-15	NA	NA	0.44	NA	NA	NA	NA
jhp_0174	655.96	-0.489561	2.87e-07	NA	NA	0.15	NA	NA	NA	NA
jhp_0698	28663.5	-0.487566	8.37e-10	HP0761	FALSE	-0.07	NA	NA	NA	Repressed
jhp_0457	26650.6	-0.484368	2.66e-15	HP0506	FALSE	NA	NA	NA	NA	NA
jhp_1199	9057.74	-0.482811	7.68e-13	NA	NA	-0.2	NA	NA	NA	NA
jhp_0040	3845.94	-0.482062	1.05e-11	HP0049	FALSE	-0.45	NA	NA	NA	NA
jhp_1244	3216.39	-0.480219	2.26e-08	NA	NA	NA	NA	NA	NA	NA
jhp_0986	4569.58	-0.479315	2.19e-12	HP0399	FALSE	-0.43	NA	NA	NA	NA
jhp_1221	28538	-0.473283	7.28e-10	HP1320	FALSE	-0.47	NA	NA	NA	NA
jhp_0221	4783.97	-0.472288	1.23e-15	HP0243	FALSE	-0.45	NA	NA	NA	NA
jhp_0088	6168.82	-0.469128	2.07e-09	HP0096	FALSE	-0.67	NA	NA	NA	NA
jhp_0696	3913.86	-0.467255	1.46e-06	HP0755	FALSE	-0.77	NA	NA	NA	NA
jhp_0849	264512	-0.463249	9.06e-09	HP0912	FALSE	-0.43	NA	NA	NA	Repressed
jhp_0361	1921.37	-0.461879	1.16e-08	HP1060	FALSE	-0.14	NA	NA	NA	NA
jhp_0543	26294.8	-0.461005	7.73e-16	HP0596	FALSE	-0.62	NA	NA	NA	Repressed
jhp_0748	872.251	-0.458385	0.00020828	HP0812	FALSE	-0.13	NA	NA	NA	NA
jhp_0825	375.198	-0.458082	9.17e-05	NA	NA	-0.07	NA	NA	NA	NA
jhp_1220	59856.7	-0.456728	9.65e-11	HP1300	FALSE	-0.56	NA	NA	NA	NA
jhp_0096	15918.3	-0.455213	7.86e-15	NA	NA	1.04	NA	NA	NA	NA
jhp_0005	3547.34	-0.45377	8.04e-10	NA	NA	-0.17	NA	NA	NA	NA
jhp_1396	5344.87	-0.451653	8.85e-17	HP1503	FALSE	1.1	NA	NA	NA	NA
jhp_1392	2971.21	-0.451383	8.53e-05	NA	NA	1.27	NA	NA	Induced	NA
jhp_0615	15783.9	-0.449626	8.76e-16	HP0671	FALSE	1.73	NA	NA	NA	Repressed
jhp_1465	33974.7	-0.449464	0.0111816	HP1557	FALSE	-0.48	NA	NA	NA	Repressed
jhp_0539	21886.8	-0.449393	4.2e-10	NA	NA	NA	NA	NA	NA	Induced
jhp_0189	12502.4	-0.448272	7.49e-11	HP0194	FALSE	NA	NA	NA	NA	NA
jhp_0602	35842.3	-0.445263	6.73e-14	HP0657	FALSE	-0.8	NA	NA	NA	NA
jhp_0771	14486.2	-0.445014	2.22e-14	NA	NA	-0.12	NA	NA	NA	NA
jhp_1478	7496.15	-0.44181	7.85e-10	HP1572	FALSE	NA	NA	NA	NA	NA
jhp_0848	254478	-0.439763	5.55e-08	HP0912	FALSE	-0.75	NA	NA	NA	Repressed
jhp_0514	1790.73	-0.435625	4.58e-05	HP0567	FALSE	-0.66	NA	NA	NA	NA
jhp_0490	29421.2	-0.430837	2.37e-06	HP0546	FALSE	-0.46	NA	NA	NA	NA
jhp_0758	2091.26	-0.430299	7.27e-07	NA	NA	-0.49	NA	NA	NA	NA
jhp_0507	20843.6	-0.430263	7.93e-08	NA	NA	NA	NA	NA	NA	NA
jhp_1429	2824.17	-0.430182	1.3e-05	NA	NA	NA	Induced	NA	NA	NA
jhp_1219	25304.9	-0.429949	7.28e-10	HP1320	FALSE	NA	NA	NA	NA	NA
jhp_0872	1653.97	-0.429354	0.00376983	NA	NA	-0.14	NA	NA	NA	NA
jhp_1222	22739.9	-0.426666	1.17e-07	HP1320	FALSE	-0.43	NA	NA	NA	NA
jhp_1295	870.037	-0.426347	0.00016325	NA	NA	-0.43	NA	NA	NA	NA
jhp_0538	22409	-0.426331	1.51e-10	HP0590	FALSE	-0.43	NA	NA	NA	NA
jhp_0061	4063.92	-0.423342	5.2e-09	NA	NA	1.15	NA	NA	NA	NA
jhp_0119	149950	-0.421549	0.000267117	HP0130	FALSE	-0.43	NA	NA	NA	NA
jhp_0540	13609.3	-0.421172	1.95e-11	NA	NA	-0.16	NA	NA	NA	NA
jhp_0780	1810.42	-0.418891	1.84e-05	HP0836	FALSE	1.95	NA	NA	NA	Induced
jhp_1196	840.59	-0.418315	4.81e-05	HP1260	FALSE	-0.48	NA	NA	NA	NA
jhp_0931	4028.39	-0.417913	4.94e-12	NA	NA	-0.8	NA	NA	NA	NA
jhp_1099	6669.95	-0.417518	1.95e-07	HP1172	FALSE	-0.22	NA	NA	NA	NA
jhp_0364	7867.3	-0.416466	1.49e-08	HP1060	FALSE	-0.34	NA	NA	NA	NA
jhp_0557	7665.36	-0.415719	8.76e-07	HP0614	FALSE	NA	NA	NA	NA	Repressed
jhp_1122	49093.6	-0.414711	4.02e-08	NA	NA	NA	NA	NA	NA	NA
jhp_0491	44929.7	-0.41297	4.57e-05	HP0543	FALSE	-0.63	NA	NA	NA	NA
jhp_0057	64.1955	-0.412287	0.105286	NA	NA	NA	NA	NA	NA	NA
jhp_0648	31068.5	-0.412043	1.31e-08	NA	NA	-0.1	Repressed	NA	NA	NA
jhp_0385	18149.1	-0.411741	0.000239712	HP1040	FALSE	-0.64	NA	NA	NA	NA
jhp_0947	248.294	-0.410713	0.00149408	NA	NA	-0.43	NA	NA	NA	NA
jhp_1055	21993.8	-0.408828	1.05e-10	HP1137	FALSE	-0.49	NA	NA	NA	Induced
jhp_1458	23032.1	-0.408655	7.27e-13	HP1553	FALSE	-0.51	NA	NA	NA	NA
jhp_1200	10921.4	-0.406409	3.59e-09	NA	NA	-0.7	NA	NA	NA	NA
jhp_1457	8616.48	-0.404937	3.26e-11	HP1542	FALSE	-0.45	NA	NA	NA	NA
jhp_0842	4020.28	-0.404063	2.06e-05	NA	NA	-0.44	NA	Induced	NA	NA
jhp_0954	361.459	-0.4039	0.0226397	NA	NA	-0.25	NA	NA	NA	NA
jhp_1155	2651.32	-0.401374	5.36e-06	HP1234	FALSE	-0.27	NA	NA	NA	NA
jhp_0006	4534.5	-0.400295	3.2e-09	NA	NA	-0.14	NA	NA	NA	NA
jhp_0917	408.301	-0.398957	0.00788763	NA	NA	-0.9	NA	NA	NA	NA
jhp_1398	7230.28	-0.398605	2.61e-09	HP1505	FALSE	NA	NA	NA	NA	NA
jhp_1218	19165.6	-0.39771	1.61e-09	HP1320	FALSE	NA	NA	NA	NA	NA
jhp_0012	28713.6	-0.393821	1.27e-07	HP0014	FALSE	1.34	NA	NA	NA	NA
jhp_0494	37198	-0.391722	1.3e-05	HP0546	FALSE	NA	NA	NA	NA	NA
jhp_0493	76300.4	-0.387951	9.46e-06	HP0546	FALSE	-0.61	NA	NA	NA	NA
jhp_0719	9616.64	-0.385488	1.86e-06	HP0779	FALSE	0.79	NA	NA	NA	NA
jhp_0603	22439.8	-0.383627	4.33e-11	HP0655	FALSE	-0.61	NA	NA	NA	NA
jhp_1386	8475.65	-0.382388	2.33e-06	HP1493	FALSE	-0.14	NA	NA	NA	NA
jhp_1087	20903.6	-0.381926	4.23e-08	HP1162	FALSE	1.2	NA	NA	NA	NA
jhp_0047	18998	-0.381689	1e-08	HP0056	TRUE	-0.7	NA	NA	NA	NA
jhp_0899	172.328	-0.381068	0.0395743	NA	NA	-0.49	NA	NA	NA	NA
jhp_0222	6981.07	-0.380569	9.78e-13	HP0243	FALSE	NA	NA	NA	NA	NA
jhp_0010	7935.78	-0.380399	3.97e-13	NA	NA	-0.5	NA	NA	NA	NA
jhp_0352	11137.2	-0.380177	4.2e-09	HP1073	FALSE	NA	NA	NA	NA	NA
jhp_0351	13955.7	-0.377947	2.19e-07	HP1067	FALSE	-0.48	NA	NA	NA	NA
jhp_0898	114.783	-0.375142	0.0432321	NA	NA	-0.61	Induced	NA	NA	NA
jhp_0970	11704.3	-0.372966	0.100235	NA	NA	-0.14	NA	NA	NA	NA
jhp_0604	21759.3	-0.372459	4.81e-10	HP0655	FALSE	-0.08	NA	NA	NA	NA
jhp_0363	4372.6	-0.372422	5.4e-14	HP1060	FALSE	-0.25	NA	NA	NA	NA
jhp_1272	9972.82	-0.372327	5.09e-10	NA	NA	NA	NA	NA	NA	NA
jhp_1056	16224.2	-0.372179	2.75e-08	HP1137	FALSE	-0.12	NA	NA	NA	Induced
jhp_1041	2187.74	-0.370394	5.54e-06	HP1114	FALSE	-0.64	NA	NA	NA	NA
jhp_1197	9301.73	-0.369172	0.0440386	NA	NA	-0.16	NA	NA	NA	NA
jhp_1060	51004.5	-0.368844	4.12e-08	HP1137	FALSE	1.88	NA	NA	NA	NA
jhp_1061	51754.9	-0.368056	1.24e-07	HP1137	FALSE	-0.62	NA	NA	NA	NA
jhp_0202	10110.6	-0.365407	5.21e-11	HP0214	FALSE	-0.76	NA	NA	NA	NA
jhp_0525	5373.68	-0.365105	1.88e-08	HP0584	FALSE	-0.63	NA	NA	NA	Induced
jhp_1430	1927.13	-0.365004	1.01e-05	NA	NA	-0.62	NA	NA	NA	NA
jhp_0985	22616.5	-0.363915	7.07e-08	HP0399	FALSE	-0.22	NA	NA	NA	NA
jhp_1123	91038	-0.36188	1.9e-05	NA	NA	-0.21	NA	NA	NA	NA
jhp_0993	29812.4	-0.355976	1.52e-05	HP0389	FALSE	-0.07	NA	NA	NA	NA
jhp_1234	35946.8	-0.355245	2.13e-05	HP1320	FALSE	-0.13	NA	NA	NA	NA
jhp_0942	12837	-0.352199	3.28e-05	NA	NA	-0.47	NA	NA	Repressed	NA
jhp_0850	13761.4	-0.351765	5.17e-11	HP0914	TRUE	-0.86	NA	NA	NA	NA
jhp_1270	5859.18	-0.348864	0.00666633	HP1352	FALSE	-0.16	NA	NA	NA	NA
jhp_0605	8639.18	-0.348008	4.36e-12	HP0655	FALSE	NA	NA	NA	NA	NA
jhp_0885	919.73	-0.346303	0.000643972	HP0951	FALSE	NA	NA	NA	NA	NA
jhp_0601	22451	-0.345539	8.12e-09	HP0655	FALSE	-0.64	NA	NA	NA	NA
jhp_0188	41994.5	-0.344843	1.38e-07	HP0194	FALSE	-0.12	NA	NA	NA	NA
jhp_1437	840.612	-0.34424	8.2e-05	NA	NA	-0.19	Induced	NA	NA	NA
jhp_0579	16495.7	-0.342569	1.57e-05	HP0636	FALSE	NA	NA	NA	NA	Repressed
jhp_0291	26720.7	-0.342537	1.38e-06	HP0305	FALSE	2.34	Induced	NA	NA	NA
jhp_0762	2006.32	-0.340992	7.05e-06	HP0820	FALSE	-0.1	NA	NA	NA	NA
jhp_0168	5173.5	-0.340353	2.13e-05	HP0180	FALSE	-0.26	NA	NA	NA	NA
jhp_0292	7822.53	-0.340324	9.49e-05	HP0305	FALSE	-0.16	Induced	NA	Induced	NA
jhp_1347	54839.8	-0.340321	9.61e-10	HP1457	TRUE	-0.61	NA	NA	NA	Repressed
jhp_0260	33203.4	-0.339661	1.84e-06	HP0275	FALSE	1.62	NA	NA	NA	NA
jhp_0362	2900.71	-0.33949	2.89e-06	HP1060	FALSE	NA	NA	NA	NA	NA
jhp_1411	14246.9	-0.338921	8.66e-08	NA	NA	NA	NA	NA	NA	NA
jhp_1385	3416.44	-0.338462	0.00674736	HP1492	FALSE	NA	NA	NA	NA	NA
jhp_1477	9892.51	-0.336794	1.62e-06	HP1569	FALSE	-0.43	NA	NA	NA	NA
jhp_0756	15531.4	-0.336507	0.00100478	NA	NA	NA	NA	NA	NA	NA
jhp_0779	6655.36	-0.33641	0.000337764	HP0836	FALSE	-0.14	NA	NA	NA	Induced
jhp_0052	51.2502	-0.333813	0.396781	NA	NA	NA	NA	NA	NA	NA
jhp_1348	30321.6	-0.332856	2.42e-08	HP1457	TRUE	-0.1	NA	NA	NA	Repressed
jhp_1443	802.126	-0.330328	0.018541	NA	NA	NA	NA	NA	NA	NA
jhp_1133	2121.28	-0.33025	0.00166577	HP1210	TRUE	NA	NA	NA	NA	NA
jhp_0166	5307.63	-0.328779	1.15e-06	HP0180	FALSE	-0.43	NA	NA	NA	NA
jhp_0793	9268.7	-0.328382	1.22e-06	HP0859	FALSE	2.32	NA	NA	NA	NA
jhp_0977	7315.04	-0.327035	6.7e-06	HP0404	FALSE	-0.46	NA	NA	NA	NA
jhp_0235	4596.9	-0.324528	2.99e-10	HP0251	TRUE	-0.64	NA	NA	NA	NA
jhp_0722	9827.08	-0.323795	0.0106911	HP0785	FALSE	-0.62	NA	NA	NA	NA
jhp_1474	1611.68	-0.322883	0.00105842	HP1572	FALSE	-0.1	NA	NA	NA	Induced
jhp_0506	41779.4	-0.32272	5.77e-05	HP0563	FALSE	-0.19	NA	NA	NA	NA
jhp_0241	6612.83	-0.32124	6.77e-08	HP0255	FALSE	-0.29	NA	NA	NA	NA
jhp_0007	26246.4	-0.319024	0.000129642	NA	NA	NA	NA	Induced	NA	NA
jhp_0365	9151.34	-0.317349	0.00115896	HP1060	FALSE	-0.45	NA	NA	NA	NA
jhp_0790	7817.06	-0.316007	1.61e-05	HP0854	FALSE	1.87	NA	NA	NA	NA
jhp_0984	27709.8	-0.315915	8.98e-07	HP0397	FALSE	0.85	NA	NA	NA	NA
jhp_0930	1263.75	-0.313955	0.00260723	NA	NA	-0.43	NA	NA	NA	NA
jhp_0999	24819.8	-0.312717	6.45e-07	HP0382	FALSE	-0.19	Repressed	NA	NA	NA
jhp_1349	35188.7	-0.312632	1.3e-08	HP1456	FALSE	-0.19	Induced	NA	NA	Repressed
jhp_0372	6680.88	-0.309319	5.27e-06	HP1057	FALSE	NA	NA	NA	NA	NA
jhp_1098	2720.89	-0.308581	5.85e-05	HP1171	FALSE	2.32	NA	NA	NA	NA
jhp_1168	4263.92	-0.307641	0.000111212	HP1254	FALSE	0.73	NA	NA	NA	NA
jhp_0536	11904.9	-0.307539	0.000121006	NA	NA	NA	NA	NA	NA	NA
jhp_0099	3126	-0.304473	0.00484024	HP0107	FALSE	-0.44	NA	NA	NA	NA
jhp_0715	1481.73	-0.300828	0.000447499	HP0778	FALSE	-0.12	NA	NA	NA	NA
jhp_1073	3951.55	-0.300761	5.79e-06	NA	NA	-0.1	NA	NA	NA	NA
jhp_0708	11637.8	-0.300324	1.42e-06	HP0771	FALSE	-0.26	NA	NA	NA	NA
jhp_0794	4760.74	-0.29953	0.000341649	HP0869	FALSE	-0.62	NA	NA	NA	NA
jhp_1047	4299.4	-0.298619	1.29e-06	HP1122	FALSE	0.47	NA	Induced	NA	NA
jhp_0919	1042.01	-0.296995	0.00639484	NA	NA	-0.63	NA	NA	NA	NA
jhp_1246	3648.01	-0.295786	0.00480573	HP1326	FALSE	NA	NA	NA	NA	NA
jhp_1156	2349.77	-0.295595	8.76e-07	HP1234	FALSE	-0.7	NA	NA	Induced	NA
jhp_1212	43123.5	-0.295493	4.25e-07	HP1297	FALSE	-0.1	NA	NA	NA	NA
jhp_0187	53510.3	-0.295431	4.39e-07	HP0201	FALSE	-0.1	NA	NA	NA	NA
jhp_0573	11122.4	-0.295196	0.00201239	HP0630	FALSE	2.16	NA	NA	NA	Induced
jhp_0774	32763.5	-0.295138	0.134828	HP0835	FALSE	-0.43	NA	NA	NA	NA
jhp_1139	7067.86	-0.291563	1.26e-09	HP1217	FALSE	NA	NA	NA	NA	NA
jhp_1353	44491	-0.290776	5.31e-06	HP1460	FALSE	0.68	NA	NA	NA	NA
jhp_0634	7335.98	-0.289935	3.85e-05	NA	NA	-0.63	NA	NA	NA	NA
jhp_0228	93447.2	-0.289717	0.0171226	HP0243	FALSE	NA	Induced	NA	NA	NA
jhp_0097	15082.2	-0.286898	1.14e-06	HP0105	FALSE	NA	NA	NA	NA	NA
jhp_1279	4964.47	-0.285194	0.000328369	NA	NA	-0.63	NA	NA	NA	NA
jhp_1002	10012.7	-0.282725	1.46e-09	NA	NA	NA	NA	NA	NA	NA
jhp_0587	3.7324	-0.282643	0.80201	NA	NA	NA	NA	NA	NA	NA
jhp_0671	13207.4	-0.277976	7.93e-08	HP0736	FALSE	-0.82	NA	NA	NA	NA
jhp_1031	3455.59	-0.277234	0.00055386	NA	NA	NA	Induced	NA	NA	NA
jhp_0001	11761.4	-0.275854	1.3e-05	HP0004	FALSE	-0.62	NA	NA	NA	NA
jhp_0208	7528.14	-0.275291	0.000189842	NA	NA	NA	NA	NA	NA	NA
jhp_1410	13838.3	-0.273066	6.38e-07	HP1523	FALSE	0.85	NA	NA	NA	NA
jhp_0448	7549.31	-0.272758	0.000363978	HP0496	FALSE	NA	NA	NA	NA	NA
jhp_0051	34.4588	-0.268991	0.520199	NA	NA	NA	NA	NA	NA	NA
jhp_1329	296.436	-0.26771	0.0724085	HP1436	FALSE	NA	NA	NA	NA	NA
jhp_1309	5870.04	-0.265542	0.0203722	HP1414	TRUE	NA	NA	NA	NA	NA
jhp_0764	69328.1	-0.265384	0.000346257	HP0824	FALSE	NA	Induced	NA	NA	Repressed
jhp_1259	38394.4	-0.264444	0.000246361	HP1340	FALSE	NA	Induced	NA	NA	NA
jhp_0709	12039.4	-0.264439	9.89e-08	HP0777	FALSE	-0.11	NA	NA	NA	NA
jhp_0761	10314.8	-0.264076	1.18e-07	HP0820	FALSE	-0.21	NA	NA	NA	NA
jhp_0890	7324.69	-0.264062	0.00759595	HP0961	FALSE	-0.83	NA	NA	NA	NA
jhp_1418	2376.53	-0.260396	0.0361421	HP1530	FALSE	-0.46	NA	NA	NA	NA
jhp_1284	329.955	-0.259417	0.0631004	NA	NA	0.81	NA	NA	NA	NA
jhp_0831	1401.7	-0.258039	0.0109216	NA	NA	NA	NA	NA	NA	NA
jhp_0201	6923.13	-0.257333	1.72e-05	HP0215	FALSE	-0.25	NA	NA	NA	NA
jhp_0186	30728.4	-0.255882	0.000267117	HP0194	FALSE	-0.43	NA	NA	NA	NA
jhp_0002	11135.5	-0.255738	4.28e-05	HP0004	FALSE	-0.07	NA	NA	NA	NA
jhp_1300	211.432	-0.255248	0.129599	NA	NA	NA	Induced	NA	NA	NA
jhp_1395	8895.7	-0.251311	0.227891	HP1502	FALSE	-0.16	NA	NA	NA	Induced
jhp_1049	4433.01	-0.250637	0.00357811	NA	NA	-0.61	NA	NA	NA	NA
jhp_0791	13202.3	-0.250629	2.52e-06	HP0869	FALSE	-0.23	NA	NA	NA	NA
jhp_0209	10763.7	-0.249345	2.35e-06	HP0223	FALSE	1.2	NA	NA	NA	NA
jhp_1140	30120	-0.247157	5.35e-07	NA	NA	-0.18	NA	NA	NA	NA
jhp_0353	18830.1	-0.247108	1.73e-05	HP1067	FALSE	0.33	NA	NA	NA	NA
jhp_0957	135.232	-0.247037	0.252501	NA	NA	-0.14	NA	NA	NA	NA
jhp_0766	9848.77	-0.244786	0.350565	HP0827	FALSE	-0.2	NA	NA	NA	NA
jhp_0945	195.873	-0.243719	0.131647	NA	NA	-0.43	NA	NA	NA	NA
jhp_1431	800.654	-0.243232	0.00869333	NA	NA	-0.22	NA	NA	NA	NA
jhp_0670	2927.98	-0.242511	0.000173412	NA	NA	8.43	Induced	NA	NA	NA
jhp_0227	32015.8	-0.24189	0.0202723	HP0243	FALSE	NA	Induced	NA	NA	Repressed
jhp_0003	13632	-0.23922	0.000182274	HP0003	FALSE	-0.12	NA	NA	NA	NA
jhp_0824	21318.1	-0.236426	0.0175411	HP0891	FALSE	-0.46	Induced	NA	NA	NA
jhp_1051	12317.6	-0.23584	4.04e-07	HP1122	FALSE	-0.61	NA	NA	NA	Repressed
jhp_0979	23764.9	-0.235635	0.000104601	HP0403	FALSE	-0.75	NA	NA	NA	NA
jhp_0355	14117.3	-0.233772	0.00774024	HP1067	FALSE	NA	NA	NA	NA	NA
jhp_0239	18878.2	-0.23251	1.38e-05	HP0255	FALSE	-0.46	NA	NA	NA	NA
jhp_0004	6277.7	-0.231768	0.0186626	HP0004	FALSE	-0.43	NA	NA	NA	NA
jhp_0992	49532.3	-0.230335	0.000353195	HP0389	FALSE	-0.43	Induced	NA	NA	NA
jhp_0733	44990.2	-0.229475	1.83e-06	HP0797	FALSE	2.16	NA	NA	NA	NA
jhp_1258	27698.5	-0.229037	0.00771381	HP1339	FALSE	NA	Induced	NA	NA	NA
jhp_0406	8172.02	-0.228549	0.00216823	HP1017	FALSE	1.11	NA	NA	NA	Repressed
jhp_1135	27738.6	-0.227513	0.179453	HP1212	FALSE	NA	NA	NA	Repressed	NA
jhp_0116	44202.2	-0.227293	0.00922891	NA	NA	-0.43	NA	NA	NA	NA
jhp_1481	13947.8	-0.227181	0.000239255	NA	NA	-0.11	NA	NA	NA	NA
jhp_0234	7201.8	-0.226403	6.38e-06	HP0247	FALSE	-0.17	NA	NA	NA	NA
jhp_0098	8991.77	-0.225605	0.000570567	HP0106	FALSE	3.94	Induced	NA	Induced	Repressed
jhp_0747	4184.67	-0.22468	0.0267472	HP0811	FALSE	-0.14	NA	NA	NA	NA
jhp_1206	43560.9	-0.224174	0.0135282	NA	NA	-0.43	Induced	NA	NA	NA
jhp_1213	63793.8	-0.223801	0.00247432	HP1297	FALSE	-0.48	NA	NA	NA	NA
jhp_1421	6731.51	-0.223283	2.1e-05	HP1530	FALSE	-0.43	NA	NA	NA	NA
jhp_0184	19711	-0.223149	0.0048962	HP0198	FALSE	-0.16	NA	NA	NA	NA
jhp_0379	7285.03	-0.223118	0.0048972	HP1050	FALSE	-0.47	NA	NA	NA	NA
jhp_1322	30233.6	-0.221978	0.000187868	HP1431	FALSE	-0.08	NA	NA	NA	NA
jhp_0826	7351.23	-0.221481	0.0088254	NA	NA	-0.64	NA	NA	NA	NA
jhp_0489	32582.4	-0.220111	0.0030704	HP0546	FALSE	NA	NA	NA	NA	NA
jhp_0265	6952.26	-0.220065	0.0110905	HP0277	FALSE	-0.64	NA	NA	NA	Induced
jhp_0371	10105.2	-0.219831	0.000111026	HP1057	FALSE	-0.64	NA	NA	NA	Induced
jhp_0240	2875.15	-0.218647	0.00115146	HP0255	FALSE	NA	NA	NA	NA	NA
jhp_1026	16012.9	-0.218412	0.00264592	HP1100	FALSE	-0.79	NA	NA	NA	NA
jhp_0565	9414.71	-0.218298	0.000119209	NA	NA	1.76	NA	NA	NA	NA
jhp_0354	12451.5	-0.218058	0.00282316	HP1067	FALSE	-0.46	NA	NA	NA	NA
jhp_0318	10610.2	-0.217753	0.000171938	NA	NA	2.32	NA	NA	NA	NA
jhp_0932	4253.21	-0.217345	0.0467078	NA	NA	-0.1	NA	NA	NA	NA
jhp_0160	1981.57	-0.217252	0.0362208	HP0174	FALSE	-0.62	NA	NA	NA	NA
jhp_0185	18273.2	-0.215595	0.00300719	HP0194	FALSE	-0.16	NA	NA	NA	NA
jhp_1014	6124.34	-0.215436	0.00172089	HP0371	FALSE	NA	NA	NA	NA	NA
jhp_1032	7463.1	-0.214262	0.00242952	NA	NA	-0.2	NA	NA	NA	NA
jhp_0262	3772.01	-0.213238	0.0371131	HP0277	FALSE	NA	NA	NA	NA	NA
jhp_0960	5691.9	-0.213127	0.0371209	NA	NA	-0.43	NA	NA	NA	NA
jhp_0929	1668.07	-0.211559	0.111765	NA	NA	NA	NA	NA	NA	NA
jhp_0921	306.196	-0.209754	0.220755	NA	NA	-0.76	NA	NA	NA	NA
jhp_0207	12612	-0.209353	0.00310293	HP0220	FALSE	-0.2	NA	NA	NA	NA
jhp_0541	614.214	-0.207933	0.194376	NA	NA	-0.24	NA	NA	NA	NA
jhp_0705	2156.29	-0.207583	0.0060241	HP0768	TRUE	-0.61	NA	NA	NA	NA
jhp_0446	3894.72	-0.206911	0.00788015	NA	NA	-0.46	NA	NA	NA	NA
jhp_0161	42997	-0.20398	0.00264592	HP0175	FALSE	-0.44	NA	NA	NA	NA
jhp_0770	3408.08	-0.202485	0.00418611	NA	NA	-0.14	NA	NA	NA	NA
jhp_1444	63963.1	-0.201182	0.00019882	HP1554	FALSE	-0.63	NA	NA	NA	NA
jhp_0757	18030.5	-0.20113	0.000575847	NA	NA	1.02	NA	NA	NA	NA
jhp_0928	48003.6	-0.201009	0.00534139	NA	NA	-0.18	NA	NA	NA	NA
jhp_0927	195.073	-0.200588	0.24482	NA	NA	-0.76	NA	NA	NA	NA
jhp_0620	11314.4	-0.200468	0.00242117	HP0680	TRUE	-0.75	NA	NA	NA	Repressed
jhp_0567	7935.01	-0.200254	0.00256777	NA	NA	1.03	NA	NA	NA	NA
jhp_0672	8339.52	-0.19811	0.004255	HP0736	FALSE	-0.43	NA	NA	NA	NA
jhp_0832	2134.63	-0.196642	0.072601	NA	NA	NA	NA	NA	NA	NA
jhp_1131	1466.38	-0.196236	0.00477659	HP1212	FALSE	2.54	NA	NA	NA	NA
jhp_0437	13633.5	-0.196182	1.07e-05	NA	NA	-0.61	NA	NA	NA	NA
jhp_0679	7408.39	-0.196055	0.00545561	HP0742	FALSE	-0.43	NA	NA	NA	NA
jhp_0763	31038.9	-0.195307	0.0034976	HP0824	FALSE	NA	Induced	NA	NA	Repressed
jhp_0492	70759.3	-0.192841	0.00502614	HP0546	FALSE	0.62	NA	NA	NA	NA
jhp_0162	54336.9	-0.192674	0.00224013	HP0176	FALSE	-0.52	NA	NA	NA	NA
jhp_0997	1787.92	-0.191442	0.0737038	HP0384	FALSE	NA	NA	NA	NA	NA
jhp_0621	31378.8	-0.191292	0.00116592	HP0680	TRUE	-0.89	NA	NA	NA	NA
jhp_0552	41543.9	-0.189934	0.0104138	HP0604	FALSE	-0.47	NA	NA	NA	NA
jhp_0976	7345.28	-0.189227	0.00137013	HP0404	FALSE	1.23	NA	NA	NA	NA
jhp_0755	8287.01	-0.187085	0.0217255	NA	NA	-0.43	NA	NA	NA	NA
jhp_1235	34615.3	-0.186908	0.0570679	HP1320	FALSE	NA	NA	NA	NA	NA
jhp_0148	23622.8	-0.185649	0.0186423	HP0160	FALSE	NA	NA	NA	NA	NA
jhp_1138	7529.63	-0.185276	0.00353083	NA	NA	0.47	NA	NA	NA	NA
jhp_0415	150.185	-0.183108	0.38249	HP0470	FALSE	2.09	NA	NA	NA	NA
jhp_1360	2392.36	-0.182446	0.0953914	HP1467	FALSE	-0.43	NA	NA	NA	NA
jhp_1456	10326.3	-0.181991	0.0122123	HP1543	FALSE	0.1	NA	NA	NA	NA
jhp_1100	14754.3	-0.181577	0.0748505	HP1173	FALSE	-0.43	NA	NA	NA	NA
jhp_0152	62361.2	-0.180774	0.0312317	NA	NA	-0.64	Repressed	NA	NA	Repressed
jhp_0504	22762.7	-0.180652	0.000110093	HP0563	FALSE	-0.33	NA	NA	NA	NA
jhp_0436	1557.92	-0.180441	0.0642483	NA	NA	-0.44	NA	NA	NA	NA
jhp_0883	15143.9	-0.179978	0.00189124	HP0950	FALSE	2.32	NA	NA	NA	NA
jhp_0118	29068.1	-0.178183	0.163019	NA	NA	NA	NA	NA	NA	NA
jhp_1277	4381.89	-0.176996	0.00749093	NA	NA	NA	NA	NA	NA	NA
jhp_0884	23370.6	-0.176835	0.00382251	HP0950	FALSE	-0.77	NA	NA	NA	NA
jhp_1445	99657.5	-0.175936	0.00617203	HP1554	FALSE	-0.27	NA	NA	NA	NA
jhp_1260	32663.3	-0.175751	0.00487583	HP1339	FALSE	-0.61	Induced	NA	NA	NA
jhp_0455	6671.71	-0.175354	0.0990949	HP0504	FALSE	-0.25	NA	NA	NA	NA
jhp_0144	17992.7	-0.173397	0.00365637	HP0153	FALSE	-0.43	NA	NA	NA	NA
jhp_0423	7918.15	-0.173224	0.00312104	NA	NA	2.01	NA	NA	NA	NA
jhp_0367	9956.19	-0.173162	0.00242679	NA	NA	-0.19	NA	NA	NA	NA
jhp_0792	11717.3	-0.170244	0.000197083	HP0869	FALSE	-0.34	NA	NA	NA	NA
jhp_1165	17715.5	-0.169931	0.00889653	HP1246	FALSE	-0.1	NA	NA	NA	NA
jhp_0734	2789.38	-0.169067	0.0207126	HP0802	FALSE	-0.47	NA	NA	NA	NA
jhp_1021	2.17241	-0.16847	0.914166	NA	NA	NA	NA	NA	NA	NA
jhp_1476	4495.14	-0.167232	0.00502614	HP1568	FALSE	1.95	NA	Induced	NA	NA
jhp_1407	22640.7	-0.166476	0.0195607	HP1514	FALSE	-0.64	NA	NA	NA	NA
jhp_1475	4066.46	-0.166174	0.040214	HP1572	FALSE	-0.61	NA	NA	NA	NA
jhp_0368	11120.9	-0.165404	0.0246945	HP1057	FALSE	-0.49	NA	NA	NA	NA
jhp_1297	801.999	-0.165366	0.133534	NA	NA	0.83	NA	NA	NA	NA
jhp_0224	15308.5	-0.162315	0.0102802	HP0243	FALSE	0.75	NA	NA	NA	NA
jhp_0938	910.884	-0.162001	0.164585	NA	NA	-0.61	NA	NA	NA	NA
jhp_0225	11204.7	-0.161593	0.0371577	HP0243	FALSE	-0.5	Induced	NA	NA	Induced
jhp_0460	10008.3	-0.161583	0.00599678	HP0506	FALSE	-0.1	NA	NA	NA	NA
jhp_1217	21233.4	-0.160269	0.00405701	HP1297	FALSE	NA	NA	NA	NA	NA
jhp_0812	14219.3	-0.158721	0.0048412	HP0878	FALSE	NA	NA	NA	NA	NA
jhp_0022	61402.4	-0.157932	0.0547894	HP0026	FALSE	-0.65	NA	NA	NA	Repressed
jhp_0293	5082.88	-0.155205	0.0477723	HP0305	FALSE	-0.45	NA	NA	NA	NA
jhp_0085	2117.44	-0.154245	0.207816	NA	NA	-0.77	NA	NA	Repressed	NA
jhp_0710	6129.37	-0.152519	0.126252	HP0773	TRUE	-0.66	NA	NA	NA	NA
jhp_1166	55975.3	-0.151316	0.0136474	HP1245	FALSE	-0.45	NA	NA	NA	NA
jhp_1050	6680.76	-0.151281	0.0341349	HP1122	FALSE	-0.78	NA	NA	NA	NA
jhp_1377	14433.3	-0.150191	0.117764	HP1491	FALSE	-0.3	NA	NA	NA	NA
jhp_1118	106310	-0.150143	0.0120636	HP1197	FALSE	0.84	NA	NA	NA	NA
jhp_0980	11293.7	-0.149285	0.00304851	HP0403	FALSE	-0.43	NA	NA	NA	NA
jhp_1343	27077.4	-0.148984	0.0565953	HP1447	FALSE	1.58	NA	NA	NA	NA
jhp_1214	70363.6	-0.148563	0.0346237	HP1297	FALSE	-0.12	NA	NA	NA	NA
jhp_0440	350.246	-0.14537	0.321726	NA	NA	-0.8	NA	NA	NA	NA
jhp_1266	1978.67	-0.145133	0.129778	HP1350	FALSE	-0.13	NA	NA	NA	NA
jhp_0143	11377.5	-0.144391	0.0370937	HP0153	FALSE	NA	NA	NA	NA	NA
jhp_0317	1829.17	-0.144294	0.168425	HP0330	FALSE	-0.43	NA	NA	NA	NA
jhp_1201	6576.57	-0.144171	0.0734437	NA	NA	1.27	NA	NA	NA	NA
jhp_1164	122561	-0.142497	0.033089	NA	NA	-1.06	NA	NA	NA	NA
jhp_0834	2674.27	-0.14242	0.164585	NA	NA	NA	NA	NA	NA	NA
jhp_0732	19583.8	-0.140797	0.0134474	HP0796	FALSE	1.34	NA	NA	NA	NA
jhp_0658	115867	-0.137595	0.212645	HP0719	FALSE	NA	NA	NA	NA	NA
jhp_1088	170681	-0.137035	0.133648	HP1161	FALSE	NA	NA	NA	NA	NA
jhp_0378	3597.72	-0.136272	0.069263	HP1050	FALSE	-0.16	NA	NA	NA	NA
jhp_0973	10817.1	-0.135593	0.0480632	NA	NA	-0.43	NA	NA	Repressed	NA
jhp_0261	12273.1	-0.135264	0.0780096	NA	NA	NA	NA	NA	NA	NA
jhp_0617	1844.88	-0.134479	0.106955	HP0671	FALSE	-0.76	NA	NA	NA	NA
jhp_0151	19836	-0.13406	0.00713815	NA	NA	-0.64	NA	NA	NA	NA
jhp_1400	26218.1	-0.133298	0.0249576	HP1507	TRUE	-0.49	NA	NA	NA	NA
jhp_0145	5945.76	-0.132992	0.0323557	HP0153	FALSE	-0.12	NA	NA	NA	NA
jhp_1195	6776.38	-0.130316	0.0599902	HP1260	FALSE	-0.5	NA	NA	NA	NA
jhp_0366	11438.1	-0.128928	0.0178215	NA	NA	NA	NA	NA	NA	NA
jhp_1190	17545	-0.128513	0.0775452	HP1260	FALSE	NA	NA	NA	NA	NA
jhp_0223	14243.2	-0.12776	0.0653751	HP0243	FALSE	-0.31	NA	NA	NA	NA
jhp_0259	5826.13	-0.127455	0.0811567	NA	NA	NA	NA	NA	NA	NA
jhp_0127	7833.75	-0.126396	0.0767637	NA	NA	-0.19	NA	NA	NA	NA
jhp_0874	1994.62	-0.124383	0.142015	HP0944	FALSE	-0.2	NA	NA	NA	NA
jhp_1294	12574.8	-0.124195	0.0740859	HP1378	FALSE	-0.08	NA	NA	NA	NA
jhp_0681	37869.6	-0.123804	0.0904711	NA	NA	NA	NA	NA	NA	NA
jhp_1194	28068.2	-0.12045	0.0786903	HP1260	FALSE	-0.56	NA	NA	NA	NA
jhp_1154	1311.69	-0.119388	0.304284	NA	NA	-0.46	NA	Induced	NA	NA
jhp_1280	18738.7	-0.119075	0.0392578	HP1362	FALSE	-0.55	NA	NA	NA	NA
jhp_0238	41005.4	-0.117778	0.0584213	HP0252	FALSE	0.51	NA	NA	NA	NA
jhp_0049	57336.5	-0.11765	0.695242	HP0057	FALSE	NA	NA	NA	NA	Repressed
jhp_1419	1041.86	-0.117521	0.430984	HP1531	FALSE	-0.47	NA	NA	NA	NA
jhp_0933	5454.62	-0.117219	0.238456	NA	NA	-0.51	NA	NA	NA	NA
jhp_0657	47700.3	-0.116947	0.293952	HP0719	FALSE	NA	NA	NA	NA	NA
jhp_0924	99.8153	-0.116074	0.66851	NA	NA	1.87	NA	NA	NA	NA
jhp_0767	20241.1	-0.114102	0.0606829	HP0828	FALSE	-0.21	NA	NA	NA	NA
jhp_0799	12857.7	-0.113521	0.176428	HP0869	FALSE	-0.1	NA	NA	NA	NA
jhp_1189	28416.6	-0.111567	0.133852	HP1260	FALSE	-0.43	NA	NA	NA	NA
jhp_0345	1560.17	-0.107905	0.311952	HP1082	FALSE	NA	NA	NA	NA	NA
jhp_0487	3204.59	-0.107862	0.24051	HP0539	FALSE	-0.5	NA	NA	Induced	NA
jhp_1268	14154	-0.107301	0.0858602	HP1350	FALSE	-0.26	NA	NA	NA	NA
jhp_0687	23638.1	-0.107055	0.179453	HP0750	FALSE	-0.79	NA	NA	NA	NA
jhp_0069	891.051	-0.10641	0.417281	HP0075	FALSE	-0.14	NA	NA	NA	NA
jhp_0800	19535.8	-0.105785	0.0789081	HP0866	FALSE	-0.16	NA	NA	NA	NA
jhp_1256	4042.25	-0.104969	0.170046	HP1338	FALSE	-0.16	NA	NA	NA	NA
jhp_1137	10808.2	-0.101987	0.0432319	NA	NA	1.18	NA	NA	NA	NA
jhp_0226	16584.6	-0.101386	0.123654	HP0243	FALSE	-0.5	NA	NA	Induced	NA
jhp_0150	12069.6	-0.100288	0.207894	HP0163	FALSE	1.14	NA	NA	NA	NA
jhp_1305	515.854	-0.0995021	0.491523	NA	NA	-0.5	NA	NA	NA	NA
jhp_0505	58503.3	-0.099447	0.035066	HP0563	FALSE	1.34	NA	NA	NA	NA
jhp_1338	44632	-0.0986255	0.219732	HP1445	FALSE	NA	NA	NA	NA	NA
jhp_0117	97989.7	-0.0975973	0.0198779	HP0127	FALSE	-0.43	NA	NA	NA	NA
jhp_1012	7501.85	-0.0966345	0.14525	HP0371	FALSE	-0.43	NA	NA	NA	NA
jhp_0566	2626.67	-0.0945612	0.211782	NA	NA	-0.07	NA	NA	NA	NA
jhp_1130	3516.84	-0.093845	0.156038	NA	NA	NA	NA	NA	NA	NA
jhp_0278	5395.35	-0.0937828	0.298281	HP0290	FALSE	-0.71	NA	NA	NA	NA
jhp_0551	26945.9	-0.0926533	0.180505	HP0604	FALSE	-0.21	NA	NA	NA	NA
jhp_0686	11336.5	-0.09259	0.290964	NA	NA	-0.5	NA	NA	NA	NA
jhp_0795	9315.4	-0.0921446	0.227317	HP0861	FALSE	-0.19	NA	NA	NA	NA
jhp_0520	8086.69	-0.0920157	0.451655	HP0573	FALSE	NA	NA	NA	NA	NA
jhp_0796	13011.2	-0.0916064	0.0975119	HP0869	FALSE	NA	NA	NA	NA	NA
jhp_0518	11360.2	-0.0915026	0.150783	HP0577	FALSE	-0.47	NA	NA	NA	NA
jhp_0024	62279.8	-0.0911378	0.348796	HP0027	FALSE	-0.43	NA	NA	NA	NA
jhp_0736	3955.02	-0.0909802	0.217737	NA	NA	5.72	NA	NA	NA	NA
jhp_1330	315.57	-0.0909509	0.532374	NA	NA	NA	NA	NA	NA	NA
jhp_1365	11925.8	-0.0902092	0.111838	HP1472	FALSE	2.81	NA	NA	NA	NA
jhp_0946	42.8604	-0.0899734	0.794319	NA	NA	-0.46	NA	NA	NA	NA
jhp_1205	31656.5	-0.0888859	0.252148	NA	NA	NA	NA	NA	NA	NA
jhp_0897	153.405	-0.0884154	0.693186	NA	NA	1.97	Induced	NA	NA	NA
jhp_1378	6386.55	-0.0879888	0.125546	HP1491	FALSE	-0.61	NA	NA	NA	NA
jhp_1339	29969.5	-0.0869443	0.357563	HP1441	FALSE	NA	NA	NA	NA	NA
jhp_0644	15499.5	-0.0868581	0.216879	HP0705	FALSE	-0.77	NA	NA	NA	NA
jhp_1387	6809.27	-0.0867607	0.222057	HP1492	FALSE	-0.77	NA	NA	NA	NA
jhp_1000	11406	-0.0854739	0.250355	HP0382	FALSE	-0.12	NA	NA	NA	NA
jhp_1442	11347.1	-0.0853707	0.256774	NA	NA	NA	NA	NA	NA	NA
jhp_0146	2817.62	-0.0849848	0.276781	HP0153	FALSE	-0.14	NA	NA	NA	NA
jhp_0513	2652.58	-0.0843749	0.303322	HP0566	FALSE	-0.61	NA	NA	NA	NA
jhp_0600	57827	-0.0843429	0.174332	HP0655	FALSE	-0.89	NA	NA	NA	NA
jhp_1312	8050.34	-0.0836018	0.339109	NA	NA	NA	NA	NA	NA	NA
jhp_0975	3505.27	-0.0830744	0.176996	HP0404	FALSE	-0.55	NA	NA	NA	NA
jhp_0875	6840.48	-0.0827932	0.416704	HP0944	FALSE	-0.77	NA	NA	NA	NA
jhp_0023	96373.9	-0.0827713	0.13679	HP0027	FALSE	-0.56	NA	NA	NA	NA
jhp_1267	3431.78	-0.0825836	0.434472	HP1350	FALSE	-0.49	NA	NA	NA	Induced
jhp_1121	203146	-0.0812617	0.209184	NA	NA	1.05	NA	NA	NA	NA
jhp_1167	59436.9	-0.0797874	0.270924	HP1246	FALSE	-0.43	NA	NA	NA	NA
jhp_1370	3325.35	-0.0786123	0.366977	HP1491	FALSE	2.21	NA	NA	NA	NA
jhp_1187	63467.9	-0.0782341	0.0997415	HP1266	FALSE	-0.88	NA	NA	NA	NA
jhp_0037	18674.2	-0.0764231	0.11939	HP0031	FALSE	2.08	NA	NA	NA	NA
jhp_1302	32.5978	-0.0756477	0.874535	NA	NA	-0.47	NA	NA	NA	NA
jhp_0204	15904.8	-0.0749717	0.311231	HP0218	FALSE	5.35	NA	NA	NA	NA
jhp_1065	23778.8	-0.0739422	0.512228	HP1137	FALSE	NA	NA	NA	NA	NA
jhp_0555	7288.07	-0.073851	0.414213	HP0604	FALSE	-0.43	NA	NA	NA	NA
jhp_0139	6879.14	-0.0733848	0.436104	NA	NA	-0.45	NA	NA	NA	NA
jhp_0233	12155.3	-0.0729664	0.460563	HP0247	FALSE	-0.98	NA	NA	NA	NA
jhp_1107	12803.2	-0.0723203	0.275795	NA	NA	3.83	NA	NA	NA	Induced
jhp_1072	271.334	-0.0719782	0.67706	NA	NA	-0.45	NA	NA	NA	NA
jhp_0167	2798.36	-0.0713605	0.240031	HP0179	FALSE	-0.43	NA	NA	NA	NA
jhp_0237	46048.3	-0.070789	0.127841	HP0252	FALSE	1.03	NA	NA	NA	NA
jhp_1366	1421.98	-0.06907	0.391188	HP1473	FALSE	-0.21	NA	NA	NA	NA
jhp_1337	36408	-0.0689735	0.361644	HP1441	FALSE	-0.2	NA	NA	NA	NA
jhp_1285	1484.47	-0.0688451	0.482027	NA	NA	-1	NA	NA	NA	NA
jhp_1193	26479.4	-0.0682905	0.354389	HP1260	FALSE	-0.25	NA	NA	NA	NA
jhp_0163	36025.4	-0.0674931	0.335506	HP0175	FALSE	NA	NA	NA	NA	NA
jhp_1384	17704	-0.0665286	0.233979	HP1491	FALSE	0.61	NA	NA	NA	NA
jhp_1436	4262.91	-0.0664381	0.627682	HP1394	FALSE	-0.43	NA	NA	NA	Repressed
jhp_0307	18790.1	-0.0662341	0.254105	HP0324	FALSE	1.34	NA	NA	NA	NA
jhp_0141	51408.3	-0.0647519	0.346547	HP0153	FALSE	-0.52	NA	NA	NA	NA
jhp_0563	6009	-0.0645569	0.291229	NA	NA	NA	NA	NA	NA	NA
jhp_1283	1102.79	-0.0599824	0.664026	NA	NA	NA	NA	NA	NA	NA
jhp_0266	3319.22	-0.0599551	0.504816	HP0281	FALSE	-0.2	NA	NA	NA	NA
jhp_0462	4129.81	-0.0598371	0.545779	HP0513	FALSE	-0.82	NA	NA	NA	NA
jhp_0071	33976.4	-0.0579498	0.693338	HP0076	FALSE	-0.43	NA	NA	NA	NA
jhp_0039	17744.3	-0.0574025	0.248233	HP0045	FALSE	1.6	NA	NA	NA	NA
jhp_0310	3556.78	-0.0573901	0.543768	HP0325	FALSE	-0.43	NA	NA	NA	NA
jhp_0526	1209.94	-0.057327	0.595133	HP0579	FALSE	-0.2	NA	NA	NA	NA
jhp_0313	29449.4	-0.0567048	0.253301	HP0330	FALSE	NA	NA	NA	NA	NA
jhp_0711	10170.4	-0.0565617	0.473756	HP0774	FALSE	1.27	NA	NA	NA	NA
jhp_1136	17201.6	-0.0564461	0.345718	NA	NA	-0.75	NA	NA	NA	NA
jhp_0183	24891.8	-0.0562889	0.32999	HP0197	FALSE	1.34	NA	NA	NA	NA
jhp_1062	54844.7	-0.0556938	0.429895	HP1137	FALSE	-0.78	NA	NA	NA	NA
jhp_0459	11237.3	-0.0553724	0.324335	HP0506	FALSE	-0.44	NA	NA	NA	NA
jhp_0678	3049.99	-0.0551081	0.442173	HP0737	FALSE	-0.45	NA	NA	NA	Induced
jhp_1188	22285	-0.054574	0.391487	HP1260	FALSE	-0.7	NA	NA	NA	NA
jhp_0920	23.0904	-0.0545655	0.902242	NA	NA	NA	NA	NA	NA	NA
jhp_0564	13880.5	-0.0539388	0.491261	HP0620	FALSE	NA	NA	NA	NA	NA
jhp_1169	5882.2	-0.0514396	0.526614	HP1254	FALSE	-0.65	NA	NA	NA	NA
jhp_0253	13703.6	-0.0494835	0.366977	NA	NA	NA	NA	NA	NA	NA
jhp_0179	21469.7	-0.0468883	0.470046	HP0193	FALSE	-0.46	NA	NA	NA	NA
jhp_1367	3178.97	-0.0464407	0.549612	HP1491	FALSE	-0.49	NA	NA	NA	Induced
jhp_0713	19761.2	-0.0444062	0.53909	HP0776	FALSE	NA	NA	NA	NA	NA
jhp_0038	18960.1	-0.0439382	0.510857	HP0031	FALSE	-0.47	NA	NA	NA	NA
jhp_0159	1345.92	-0.0438968	0.526614	HP0174	FALSE	NA	NA	NA	NA	NA
jhp_0735	5830.88	-0.0423934	0.520526	HP0799	FALSE	-0.46	NA	NA	NA	NA
jhp_0948	3854.58	-0.0413028	0.627682	NA	NA	NA	NA	NA	NA	NA
jhp_1394	163021	-0.0401443	0.423326	HP1501	FALSE	-0.45	NA	NA	NA	NA
jhp_0172	10883.2	-0.0380221	0.479426	HP0181	FALSE	-0.22	NA	NA	NA	NA
jhp_0619	4026.67	-0.0374261	0.639014	HP0680	TRUE	-0.53	NA	NA	NA	NA
jhp_0765	11450.6	-0.0373332	0.549088	NA	NA	-0.52	NA	NA	NA	NA
jhp_0978	13296.5	-0.0353449	0.560823	HP0403	FALSE	-0.43	NA	NA	NA	NA
jhp_0450	12757.9	-0.0340647	0.668229	HP0498	FALSE	-0.47	NA	NA	NA	NA
jhp_1171	6443.17	-0.0327935	0.686709	NA	NA	NA	NA	NA	NA	NA
jhp_0901	29.8131	-0.0321615	0.943477	NA	NA	NA	NA	NA	NA	NA
jhp_0663	5496.2	-0.0320659	0.755335	HP0726	FALSE	-0.1	NA	NA	NA	NA
jhp_1192	33675.6	-0.0303657	0.631905	HP1260	FALSE	-0.68	NA	NA	NA	NA
jhp_1191	9596.32	-0.0299957	0.706706	HP1260	FALSE	-0.43	NA	NA	NA	NA
jhp_1432	8823.02	-0.0291143	0.730187	HP1395	FALSE	0.81	NA	NA	NA	NA
jhp_1251	5889.43	-0.0284216	0.661291	HP1332	FALSE	-0.26	Induced	NA	NA	NA
jhp_1157	12501.6	-0.0270876	0.740141	NA	NA	-0.19	NA	NA	NA	NA
jhp_0191	2354.06	-0.0267973	0.778259	NA	NA	1.41	NA	NA	NA	NA
jhp_1074	21934.7	-0.0262821	0.732641	HP1147	FALSE	NA	NA	NA	NA	NA
jhp_1383	22363.3	-0.0256121	0.707675	HP1490	FALSE	-0.16	NA	NA	NA	NA
jhp_0412	10787.7	-0.0244305	0.691275	NA	NA	-0.45	NA	NA	NA	NA
jhp_1281	8428.15	-0.024338	0.6452	NA	NA	-0.78	NA	NA	NA	NA
jhp_1216	41058.8	-0.0239415	0.69735	HP1297	FALSE	NA	NA	NA	NA	NA
jhp_1440	8947.06	-0.0230765	0.771303	HP1385	FALSE	NA	NA	NA	NA	NA
jhp_0380	8060.69	-0.0229438	0.682903	NA	NA	-0.45	NA	NA	NA	NA
jhp_0396	5437.94	-0.0226006	0.800514	HP1038	FALSE	NA	NA	NA	NA	NA
jhp_0618	3139.9	-0.0221247	0.759813	HP0680	TRUE	1.95	NA	NA	NA	NA
jhp_1340	16773.9	-0.0213019	0.771303	HP1447	FALSE	2.32	NA	NA	NA	NA
jhp_0424	25280.3	-0.0211197	0.811771	HP0472	FALSE	-0.22	NA	NA	NA	NA
jhp_1119	44610	-0.0204421	0.794319	HP1197	FALSE	-0.46	NA	NA	NA	NA
jhp_1420	18206.9	-0.019994	0.7034	HP1530	FALSE	-0.22	NA	NA	NA	NA
jhp_0674	2236.91	-0.019896	0.826289	HP0737	FALSE	-0.46	NA	NA	NA	NA
jhp_0115	44423.4	-0.0197373	0.799783	NA	NA	NA	NA	NA	NA	NA
jhp_0680	9913.89	-0.0191022	0.800577	NA	NA	-0.53	NA	NA	NA	NA
jhp_0556	96515.7	-0.0187369	0.72896	NA	NA	1.39	NA	NA	NA	NA
jhp_0497	50375.7	-0.0179992	0.882062	HP0550	FALSE	1.68	NA	NA	NA	NA
jhp_1364	5433.56	-0.0174995	0.831067	NA	NA	0.51	NA	NA	NA	NA
jhp_1495	12913.5	-0.0174132	0.831709	NA	NA	-0.46	NA	NA	NA	NA
jhp_0370	7435.55	-0.0166381	0.815218	HP1057	FALSE	-0.76	NA	NA	NA	NA
jhp_0712	30130.6	-0.0162307	0.766287	HP0777	FALSE	-0.75	NA	NA	NA	NA
jhp_0882	16387.1	-0.0158806	0.855017	HP0948	FALSE	NA	NA	NA	NA	NA
jhp_0149	6804.54	-0.0156131	0.829897	NA	NA	-0.16	NA	NA	NA	NA
jhp_0961	7301.1	-0.0150218	0.891131	NA	NA	NA	NA	NA	NA	NA
jhp_0714	17427.7	-0.0144419	0.849811	HP0777	FALSE	2.21	NA	NA	NA	NA
jhp_1091	44806.4	-0.0123667	0.869786	HP1163	FALSE	-0.62	NA	NA	NA	NA
jhp_0158	3999.52	-0.0120333	0.851608	HP0174	FALSE	-0.47	NA	NA	NA	NA
jhp_1336	12888.1	-0.0119728	0.84455	HP1441	FALSE	NA	NA	NA	NA	NA
jhp_1011	37504.9	-0.0119546	0.843577	HP0371	FALSE	-0.52	NA	NA	NA	NA
jhp_0941	376895	-0.0106236	0.93608	NA	NA	-0.16	NA	NA	NA	NA
jhp_1368	2619.83	-0.00993536	0.93608	HP1491	FALSE	-0.2	NA	NA	NA	NA
jhp_0886	681.809	-0.00835385	0.944958	HP0951	FALSE	NA	NA	NA	NA	NA
jhp_0746	4462.47	-0.00809949	0.934796	HP0811	FALSE	2.32	NA	NA	NA	NA
jhp_1335	8042.21	-0.00808446	0.892791	HP1441	FALSE	NA	NA	NA	NA	NA
jhp_0695	11252.3	-0.0071165	0.93608	HP0755	FALSE	3.14	NA	NA	NA	NA
jhp_0851	20728.2	-0.00526388	0.963979	NA	NA	-0.99	NA	NA	NA	NA
jhp_0164	19243.2	-0.00437415	0.968418	NA	NA	-0.98	NA	NA	NA	NA
jhp_0549	2950.83	-0.0036881	0.971137	HP0602	FALSE	-0.44	NA	NA	NA	NA
jhp_0439	35757.1	-0.00215878	0.971085	HP0486	FALSE	0.51	NA	NA	NA	NA
jhp_0028	8530.32	-0.00157124	0.989468	NA	NA	2.61	NA	NA	NA	NA
jhp_1090	8252.23	-0.000959554	0.993085	HP1163	FALSE	-0.2	NA	NA	NA	NA
jhp_1375	13199.5	-0.000192893	0.997411	HP1491	FALSE	NA	NA	NA	NA	NA
jhp_0953	0.0622189	0	1	NA	NA	NA	NA	NA	NA	NA
jhp_1412	6286.05	0.000553301	0.995381	HP1523	FALSE	-0.46	NA	NA	NA	NA
jhp_0274	23109.7	0.000613744	0.993916	HP0289	FALSE	0.25	NA	NA	NA	NA
jhp_0373	31343.5	0.000829981	0.993916	HP1052	FALSE	-0.45	NA	NA	NA	NA
jhp_1269	26170	0.00162436	0.984918	HP1350	FALSE	-0.61	NA	NA	NA	NA
jhp_0176	13263.5	0.0020556	0.984218	HP0193	FALSE	-0.47	NA	NA	NA	NA
jhp_1282	6363.93	0.0024423	0.976643	NA	NA	-0.21	NA	NA	NA	NA
jhp_0264	5039.82	0.0031952	0.972683	HP0277	FALSE	-0.77	NA	NA	NA	NA
jhp_0745	15454.6	0.00385473	0.971137	HP0811	FALSE	-0.15	NA	NA	NA	NA
jhp_1180	7339.71	0.00473333	0.949928	HP1255	FALSE	1.75	NA	NA	NA	NA
jhp_1455	6009.76	0.00491402	0.93608	HP1544	FALSE	-0.21	NA	NA	NA	NA
jhp_0559	13093.6	0.00539118	0.94214	HP0616	FALSE	1.18	NA	NA	NA	NA
jhp_0568	13513.7	0.00566475	0.946696	NA	NA	1.82	NA	NA	NA	NA
jhp_1081	6335.65	0.00600508	0.940084	HP1154	FALSE	1.7	Induced	NA	NA	NA
jhp_1215	33304.4	0.0078453	0.92442	HP1297	FALSE	NA	NA	NA	NA	NA
jhp_1405	230732	0.00814379	0.902103	HP1512	FALSE	0.5	NA	NA	Repressed	NA
jhp_0585	20035	0.00887071	0.934935	NA	NA	1.78	Induced	NA	NA	NA
jhp_0443	14491.5	0.0109319	0.887078	HP0491	FALSE	NA	NA	NA	NA	NA
jhp_0277	5302.27	0.0117021	0.887225	HP0290	FALSE	-0.69	NA	NA	NA	NA
jhp_0688	8378.12	0.0117296	0.909774	HP0751	FALSE	1.24	NA	NA	NA	NA
jhp_0798	23843.7	0.0125229	0.855179	HP0869	FALSE	NA	NA	NA	NA	NA
jhp_0599	8127.53	0.0146185	0.81914	HP0654	FALSE	NA	NA	NA	NA	NA
jhp_0267	10106.7	0.0147257	0.846211	HP0282	FALSE	1.71	NA	NA	NA	NA
jhp_1391	6979.26	0.0151693	0.855179	HP1496	FALSE	2.16	NA	NA	NA	NA
jhp_0759	5737.29	0.0160558	0.855179	HP0820	FALSE	-0.17	NA	NA	NA	NA
jhp_0550	1753.82	0.0164583	0.877005	HP0602	FALSE	-0.16	NA	NA	NA	NA
jhp_1257	4547.79	0.0173573	0.867214	HP1338	FALSE	NA	NA	NA	NA	NA
jhp_0203	10373.8	0.0185007	0.815512	NA	NA	NA	NA	NA	NA	NA
jhp_0726	8740.77	0.0196219	0.800514	HP0850	FALSE	-0.61	NA	NA	NA	NA
jhp_0682	5832.21	0.019732	0.756237	NA	NA	NA	NA	NA	NA	NA
jhp_1369	2728.01	0.020647	0.785416	HP1491	FALSE	-0.45	NA	NA	NA	NA
jhp_1485	4612.92	0.0216701	0.771303	HP1574	FALSE	-0.43	NA	NA	NA	NA
jhp_0173	32288.3	0.0219325	0.766287	HP0181	FALSE	-0.15	NA	NA	NA	NA
jhp_1124	60170.1	0.021945	0.779492	NA	NA	-0.46	NA	NA	NA	NA
jhp_1291	50375.4	0.0237823	0.686316	HP1377	FALSE	-0.35	NA	NA	NA	NA
jhp_1441	4056.55	0.0257014	0.771303	HP1384	FALSE	NA	NA	NA	NA	NA
jhp_1025	3678.39	0.0259364	0.803126	HP1100	FALSE	-0.2	NA	NA	NA	NA
jhp_0316	7660.73	0.0269774	0.771303	HP0330	FALSE	-0.63	NA	NA	NA	NA
jhp_0584	6626.49	0.0269893	0.832039	NA	NA	NA	Induced	NA	NA	NA
jhp_0276	2833.93	0.0295556	0.662121	HP0290	FALSE	-0.1	NA	NA	NA	NA
jhp_0044	2336.99	0.0301638	0.725976	NA	NA	NA	NA	NA	NA	NA
jhp_1376	13930	0.031312	0.512068	HP1491	FALSE	-0.52	NA	NA	NA	NA
jhp_0523	14120.9	0.0321978	0.537938	HP0577	FALSE	-0.46	NA	NA	NA	NA
jhp_0215	1832.38	0.034493	0.654808	HP0230	FALSE	NA	NA	NA	NA	NA
jhp_0198	10811.7	0.0346179	0.661291	HP0213	FALSE	2.37	NA	NA	NA	NA
jhp_0140	3049.1	0.0359453	0.698136	HP0152	FALSE	-0.25	NA	NA	NA	NA
jhp_0519	8527.29	0.0369752	0.739492	HP0577	FALSE	-0.27	NA	NA	NA	NA
jhp_0199	24317.7	0.0375009	0.589151	HP0213	FALSE	0.04	NA	NA	NA	NA
jhp_0841	19528	0.0375011	0.627682	HP0905	FALSE	1.41	NA	NA	NA	NA
jhp_0972	17553.5	0.0380256	0.511524	NA	NA	1.01	NA	NA	NA	NA
jhp_0488	8257.52	0.0392799	0.512228	HP0546	FALSE	2.34	NA	NA	NA	NA
jhp_0177	31386.8	0.0405072	0.686281	HP0193	FALSE	-0.22	NA	NA	NA	NA
jhp_0706	1393.81	0.0412775	0.786046	HP0769	FALSE	0.84	NA	NA	NA	NA
jhp_1278	6104.54	0.042097	0.668713	HP1360	FALSE	-0.48	NA	NA	NA	NA
jhp_0737	2531.69	0.042808	0.662071	HP0801	FALSE	NA	NA	NA	NA	NA
jhp_0019	2732.66	0.0429071	0.657362	HP0022	FALSE	-0.47	NA	NA	NA	NA
jhp_0178	54989	0.0429245	0.574281	HP0193	FALSE	-0.47	NA	NA	NA	NA
jhp_0273	6520.75	0.0431312	0.474392	HP0288	FALSE	-0.22	NA	NA	NA	NA
jhp_0811	1192.87	0.043346	0.621418	HP0877	FALSE	2.32	NA	NA	NA	NA
jhp_0479	19265.3	0.0440403	0.766287	HP0530	FALSE	-0.56	NA	NA	NA	NA
jhp_0581	20797.3	0.0441474	0.429895	HP0638	FALSE	1.16	NA	NA	NA	NA
jhp_0467	17453.3	0.0441824	0.516131	HP0514	FALSE	-0.63	NA	NA	NA	NA
jhp_0548	157857	0.0446699	0.589908	HP0601	FALSE	-0.97	NA	NA	NA	Repressed
jhp_0962	14630	0.0447864	0.398917	HP0417	FALSE	0.74	NA	NA	NA	NA
jhp_0169	16399.7	0.0449469	0.419012	HP0181	FALSE	NA	NA	NA	NA	NA
jhp_0413	13208.4	0.0452926	0.421873	NA	NA	-0.27	NA	NA	NA	NA
jhp_1379	10044.9	0.0471724	0.517386	HP1491	FALSE	-0.51	NA	NA	NA	NA
jhp_0858	22505	0.0478421	0.690612	HP0924	FALSE	-0.46	Induced	NA	NA	NA
jhp_0369	12501.3	0.0480603	0.345718	HP1057	FALSE	-0.63	NA	NA	NA	NA
jhp_0744	3784.5	0.0489788	0.627682	HP0808	FALSE	-0.07	NA	NA	NA	NA
jhp_1250	2025.4	0.0492532	0.592552	HP1332	FALSE	-0.43	NA	NA	Induced	NA
jhp_0593	5813.94	0.0493442	0.553584	NA	NA	-0.64	NA	NA	NA	NA
jhp_0473	22411.2	0.0502926	0.275738	HP0526	FALSE	-0.96	NA	NA	NA	NA
jhp_0533	2874.69	0.0504939	0.579877	NA	NA	-0.43	NA	NA	NA	NA
jhp_0447	3058.04	0.0512543	0.521516	HP0496	FALSE	NA	NA	NA	NA	NA
jhp_0449	45217.8	0.0513275	0.491261	HP0497	TRUE	-0.67	NA	NA	NA	NA
jhp_0445	4934.62	0.0515709	0.637124	NA	NA	-0.62	NA	NA	NA	NA
jhp_0263	12269.7	0.0543018	0.40329	HP0277	FALSE	-0.51	NA	NA	NA	NA
jhp_0340	7542.81	0.054373	0.381873	HP1085	FALSE	NA	NA	NA	NA	NA
jhp_1252	7581.02	0.0549723	0.589151	HP1332	FALSE	-0.47	NA	NA	Induced	NA
jhp_1402	8087.53	0.0558412	0.340215	HP1509	FALSE	-0.5	NA	NA	NA	NA
jhp_1403	7102.91	0.0572476	0.355328	HP1509	FALSE	-0.14	NA	NA	NA	NA
jhp_0463	28204.7	0.0573185	0.48402	HP0514	FALSE	-0.43	NA	NA	NA	NA
jhp_0074	4813.83	0.0573249	0.521516	HP0080	FALSE	-0.98	Induced	NA	NA	NA
jhp_0482	7678.2	0.0573724	0.617004	HP0534	FALSE	-0.25	NA	NA	NA	NA
jhp_1352	10356.4	0.0573927	0.407678	HP1460	FALSE	0.82	NA	NA	NA	NA
jhp_0784	9526.69	0.0585398	0.328793	HP0850	FALSE	-0.8	NA	NA	NA	NA
jhp_1015	3211.07	0.0594482	0.455014	HP0371	FALSE	-0.34	NA	Induced	NA	NA
jhp_1019	1129.03	0.0595556	0.589151	HP0364	FALSE	-0.08	NA	NA	NA	NA
jhp_1086	1539.42	0.0608081	0.54347	HP1156	FALSE	-0.46	NA	NA	NA	NA
jhp_0190	7577.59	0.0628968	0.534195	HP0204	FALSE	-0.15	NA	NA	NA	Repressed
jhp_0837	27714.9	0.0632681	0.253944	HP0900	FALSE	NA	NA	NA	NA	NA
jhp_0308	14786.6	0.0636614	0.390072	HP0325	FALSE	NA	NA	NA	NA	NA
jhp_1454	10506.2	0.0641608	0.333058	HP1553	FALSE	-0.23	NA	NA	NA	NA
jhp_0075	27550.2	0.0646216	0.208181	HP0082	FALSE	0.94	NA	NA	NA	NA
jhp_0553	18112.2	0.0650015	0.211292	HP0604	FALSE	2.07	NA	NA	NA	NA
jhp_0655	7956.14	0.066624	0.230123	HP0717	FALSE	-0.62	NA	NA	NA	NA
jhp_1406	20817	0.0672056	0.30382	HP1512	FALSE	-0.47	NA	NA	NA	NA
jhp_1027	13610.3	0.0673236	0.44896	HP1101	FALSE	-0.45	NA	NA	NA	NA
jhp_1182	16272.4	0.0674389	0.316803	HP1260	FALSE	NA	NA	NA	NA	NA
jhp_0382	6538.95	0.0684373	0.234484	HP1041	FALSE	NA	NA	NA	NA	NA
jhp_0043	994.183	0.0688965	0.458473	NA	NA	-0.44	NA	NA	NA	NA
jhp_1170	5409.67	0.0697801	0.210705	HP1254	FALSE	-0.45	NA	NA	NA	NA
jhp_0693	5856.62	0.0704989	0.725976	NA	NA	NA	NA	NA	NA	NA
jhp_1018	4838.37	0.0708837	0.271335	HP0362	FALSE	1.26	NA	NA	NA	NA
jhp_0786	5799.94	0.0711301	0.411782	HP0850	FALSE	0.47	NA	NA	NA	NA
jhp_0356	60898.9	0.0716579	0.0817803	HP1069	FALSE	-0.83	NA	NA	NA	NA
jhp_1173	9100.25	0.0737499	0.188983	HP1254	FALSE	-0.46	NA	NA	NA	NA
jhp_0836	12289.2	0.074648	0.252438	HP0900	FALSE	-0.43	NA	NA	NA	NA
jhp_0374	15648.6	0.0755301	0.170078	HP1052	FALSE	-0.14	NA	NA	NA	NA
jhp_0474	14782.6	0.0755708	0.315846	HP0526	FALSE	-0.52	NA	NA	NA	NA
jhp_0394	17132.5	0.0779134	0.276323	HP1038	FALSE	-0.14	NA	NA	NA	NA
jhp_0337	19798.1	0.0779295	0.119081	HP1085	FALSE	2.3	NA	NA	NA	NA
jhp_1082	6674.37	0.078169	0.221326	HP1155	FALSE	-0.43	NA	NA	NA	NA
jhp_1153	5578.36	0.0782263	0.26606	HP1228	FALSE	-0.3	NA	NA	NA	NA
jhp_1311	3755.01	0.0791116	0.23729	HP1414	TRUE	-0.62	NA	NA	NA	NA
jhp_1036	30559.2	0.0799764	0.330921	HP1108	TRUE	-0.43	NA	NA	NA	NA
jhp_1341	23929.7	0.080896	0.109948	HP1447	FALSE	NA	NA	NA	NA	NA
jhp_0196	41228.6	0.0816499	0.149832	NA	NA	-0.65	NA	NA	NA	NA
jhp_0612	7285.86	0.0817662	0.314597	NA	NA	-0.27	NA	NA	NA	NA
jhp_0498	11132.2	0.0823562	0.226907	HP0551	FALSE	NA	NA	NA	NA	NA
jhp_0381	14814.6	0.0824802	0.429895	HP1043	FALSE	-0.45	NA	NA	NA	NA
jhp_1467	13443.6	0.0826206	0.470907	HP1559	FALSE	-0.43	NA	NA	NA	NA
jhp_0469	13758.4	0.0827643	0.407678	NA	NA	-0.63	NA	NA	NA	NA
jhp_1020	9260.89	0.0832514	0.053711	HP0360	FALSE	2.32	NA	NA	NA	NA
jhp_0254	25083.6	0.0835685	0.0734324	NA	NA	-0.54	NA	NA	NA	NA
jhp_0854	123458	0.0842771	0.338644	HP0920	FALSE	-0.44	Induced	NA	NA	Repressed
jhp_0170	28015.9	0.0850108	0.130367	HP0181	FALSE	-0.71	NA	NA	NA	NA
jhp_1363	14258.6	0.0859786	0.0873699	HP1491	FALSE	1.59	NA	NA	NA	NA
jhp_1035	44305.6	0.0881513	0.245699	HP1108	TRUE	NA	NA	NA	NA	NA
jhp_1045	30247.4	0.0885376	0.176996	HP1117	FALSE	-0.43	NA	NA	NA	NA
jhp_0171	26817.6	0.0890273	0.134472	HP0181	FALSE	1.89	NA	NA	NA	NA
jhp_0217	21122.1	0.0898318	0.333058	HP0232	FALSE	-0.2	NA	NA	NA	NA
jhp_1183	31469.3	0.0913454	0.182524	HP1260	FALSE	-0.08	NA	NA	NA	NA
jhp_0434	10000.3	0.0919725	0.183876	NA	NA	NA	NA	NA	NA	NA
jhp_0216	41758.7	0.0920214	0.275571	HP0231	FALSE	-0.44	NA	NA	NA	NA
jhp_1172	5257.02	0.0923811	0.22147	HP1251	FALSE	1	NA	NA	NA	NA
jhp_0142	58952	0.0927571	0.0624707	HP0153	FALSE	-0.43	NA	NA	NA	NA
jhp_0218	37501.8	0.0929052	0.124789	HP0231	FALSE	2.96	NA	NA	NA	NA
jhp_0835	15002.9	0.0929348	0.125211	HP0900	FALSE	-0.62	NA	NA	NA	NA
jhp_1202	3415.2	0.0944772	0.206651	NA	NA	NA	NA	NA	NA	NA
jhp_1089	1989.62	0.094602	0.453095	HP1162	FALSE	-0.26	NA	NA	NA	NA
jhp_0949	15675.4	0.0948532	0.253301	NA	NA	0.79	NA	NA	NA	NA
jhp_0275	5997.57	0.0949761	0.178506	HP0290	FALSE	-0.47	NA	NA	NA	NA
jhp_1468	4324.12	0.0952628	0.281221	HP1560	FALSE	-0.57	Repressed	NA	NA	NA
jhp_0401	2865.01	0.0972493	0.245401	HP1023	FALSE	-0.61	NA	NA	NA	NA
jhp_0830	1846.2	0.0973074	0.201122	NA	NA	-0.43	NA	NA	NA	NA
jhp_0769	22711.7	0.0990483	0.0687086	NA	NA	-0.67	NA	NA	NA	NA
jhp_0319	6512.82	0.100344	0.0589528	NA	NA	-0.08	NA	NA	NA	NA
jhp_0694	12088.7	0.100959	0.334227	HP0755	FALSE	-0.14	NA	NA	NA	NA
jhp_0330	4222.94	0.102352	0.143652	HP0350	FALSE	-0.43	NA	NA	NA	NA
jhp_1106	14660	0.103054	0.133452	HP1180	FALSE	-0.75	Repressed	NA	Repressed	NA
jhp_0910	1840.8	0.103174	0.179932	HP0976	FALSE	-0.07	NA	NA	NA	NA
jhp_0165	9508.86	0.103545	0.386004	NA	NA	-0.98	NA	NA	NA	NA
jhp_1292	31092.2	0.103621	0.17687	HP1378	FALSE	-0.45	NA	NA	NA	NA
jhp_1374	11049.7	0.104003	0.015932	HP1491	FALSE	-0.62	NA	NA	NA	NA
jhp_0073	2400.89	0.10465	0.221326	NA	NA	-0.75	Induced	NA	NA	NA
jhp_0480	12203.7	0.104866	0.222356	HP0531	FALSE	-0.46	NA	NA	NA	NA
jhp_1371	5964.09	0.105793	0.107593	HP1491	FALSE	-0.47	NA	NA	NA	NA
jhp_0305	21163.1	0.106516	0.14525	NA	NA	-0.14	NA	NA	NA	NA
jhp_0675	15280.6	0.106944	0.0258533	HP0738	FALSE	-0.65	NA	NA	NA	NA
jhp_0676	4052.81	0.107244	0.0868445	HP0737	FALSE	2.32	NA	NA	NA	NA
jhp_0389	31139.8	0.108109	0.215053	HP1038	FALSE	1.59	NA	NA	NA	NA
jhp_1334	13228.7	0.108351	0.0240519	HP1441	FALSE	NA	NA	NA	NA	NA
jhp_0272	4867.1	0.108861	0.105415	HP0282	FALSE	NA	NA	NA	Induced	NA
jhp_0070	6201.63	0.109075	0.159916	HP0075	FALSE	1.34	NA	NA	NA	NA
jhp_1129	8127.02	0.109077	0.137817	HP1206	FALSE	-0.6	NA	NA	NA	NA
jhp_0828	5165.83	0.10959	0.366977	NA	NA	NA	NA	NA	NA	NA
jhp_0554	50178.6	0.109927	0.0249178	HP0604	FALSE	2.08	NA	NA	NA	NA
jhp_0407	4177.22	0.110414	0.114816	NA	NA	-0.43	NA	NA	NA	NA
jhp_1362	40881	0.110703	0.0578752	HP1469	FALSE	2.26	NA	NA	Repressed	NA
jhp_1382	19971.3	0.111277	0.068623	HP1491	FALSE	NA	NA	NA	NA	NA
jhp_1276	3708	0.111554	0.105124	NA	NA	NA	NA	NA	NA	NA
jhp_1372	10031.7	0.112371	0.0357166	HP1491	FALSE	-0.59	NA	NA	NA	NA
jhp_0206	8699.08	0.113216	0.244963	HP0220	FALSE	1.23	NA	NA	NA	NA
jhp_0913	63908.9	0.11382	0.0173131	HP0979	FALSE	-0.43	NA	NA	NA	NA
jhp_0395	10480.7	0.113948	0.157935	HP1038	FALSE	1.14	NA	NA	NA	NA
jhp_0720	13212.3	0.114509	0.107439	NA	NA	-0.08	NA	NA	NA	Repressed
jhp_1085	4327.47	0.11531	0.0613833	HP1156	FALSE	2.32	NA	NA	NA	NA
jhp_0664	5710.12	0.116912	0.114196	NA	NA	-0.43	NA	NA	NA	NA
jhp_0442	18319	0.118911	0.0361421	NA	NA	-0.56	NA	NA	NA	NA
jhp_0087	3264.16	0.119906	0.204585	HP0095	FALSE	-0.23	NA	NA	NA	NA
jhp_1494	119812	0.121083	0.126247	HP1588	FALSE	NA	NA	NA	NA	Repressed
jhp_0501	12986.9	0.121363	0.0412746	HP0551	FALSE	-0.61	NA	NA	NA	NA
jhp_1054	88966.2	0.122075	0.0565205	HP1125	FALSE	NA	NA	NA	NA	NA
jhp_0654	2119.45	0.122625	0.0974992	HP0717	FALSE	NA	NA	NA	NA	NA
jhp_0341	2898.04	0.123238	0.141893	HP1084	FALSE	-0.46	NA	NA	NA	NA
jhp_0435	3473.17	0.123638	0.121618	NA	NA	1.71	NA	NA	NA	NA
jhp_1037	72652.7	0.12472	0.112146	HP1108	TRUE	-0.43	NA	NA	NA	NA
jhp_0532	3605.23	0.125273	0.0831203	HP0585	FALSE	-0.19	NA	NA	NA	NA
jhp_1125	43086.8	0.126551	0.0104924	NA	NA	NA	NA	NA	NA	NA
jhp_0968	4640.91	0.127183	0.153805	HP0416	FALSE	-0.15	NA	NA	NA	NA
jhp_1186	26173	0.128285	0.0442018	HP1260	FALSE	-0.67	NA	NA	NA	NA
jhp_0358	31203.3	0.128401	0.0584675	HP1067	FALSE	-0.12	NA	NA	NA	NA
jhp_0586	14538.8	0.129343	0.113744	HP0640	FALSE	NA	NA	NA	Induced	NA
jhp_0768	32878.4	0.129904	0.0496177	NA	NA	1.81	NA	NA	NA	NA
jhp_1264	31675.4	0.130242	0.0372466	HP1345	FALSE	-0.67	NA	NA	NA	NA
jhp_0707	56.3582	0.130305	0.680316	HP0769	FALSE	-0.64	NA	NA	NA	NA
jhp_1342	9306.16	0.130341	0.133534	HP1447	FALSE	NA	NA	NA	NA	NA
jhp_0738	7437.18	0.132357	0.127196	HP0802	FALSE	NA	NA	NA	NA	NA
jhp_0255	6274.18	0.132475	0.0606265	NA	NA	-0.12	NA	NA	NA	NA
jhp_0847	3516.47	0.134689	0.0619973	HP0909	FALSE	-0.52	NA	NA	NA	NA
jhp_0864	20886.3	0.134724	0.0149468	HP0929	FALSE	-0.49	NA	NA	NA	NA
jhp_0783	2234.27	0.135016	0.222431	NA	NA	2.32	NA	NA	NA	NA
jhp_0760	6312.23	0.136197	0.0274803	HP0820	FALSE	-0.64	NA	NA	NA	NA
jhp_1388	9630.81	0.13687	0.0544546	HP1492	FALSE	0.34	NA	NA	NA	NA
jhp_0338	3128.71	0.138232	0.047957	HP1085	FALSE	-0.21	NA	NA	NA	Induced
jhp_0408	8669.77	0.139556	0.0149466	NA	NA	-0.16	NA	NA	NA	NA
jhp_0677	7856.67	0.140148	0.0035172	HP0740	TRUE	-0.75	NA	NA	NA	NA
jhp_1318	11620.7	0.141166	0.0417249	HP1423	FALSE	NA	NA	NA	NA	NA
jhp_0692	7478.2	0.142488	0.069263	HP0755	FALSE	-0.12	Induced	NA	Induced	NA
jhp_0782	3286.81	0.142752	0.0718048	NA	NA	NA	NA	NA	NA	NA
jhp_1488	8760.42	0.143636	0.0139692	HP1581	FALSE	1.26	NA	NA	NA	NA
jhp_0778	11381.9	0.143688	0.0365777	HP0836	FALSE	-0.61	NA	NA	NA	NA
jhp_0673	13422.3	0.143917	0.0170773	HP0736	FALSE	1.29	NA	NA	NA	NA
jhp_0891	17244.2	0.145228	0.0347487	HP0961	FALSE	4.2	NA	NA	NA	NA
jhp_0522	9464.61	0.146346	0.0236969	HP0575	FALSE	1.07	NA	NA	NA	NA
jhp_0249	38616.1	0.148612	0.0104297	HP0264	FALSE	0.35	NA	NA	NA	NA
jhp_0236	5137.93	0.14885	0.00998193	HP0251	TRUE	-0.21	NA	NA	NA	NA
jhp_1265	20483.1	0.149648	0.0154488	HP1346	FALSE	-0.75	NA	NA	NA	NA
jhp_1052	24196.2	0.150394	0.00509292	HP1137	FALSE	-0.1	NA	NA	NA	NA
jhp_1484	12075.8	0.150579	0.0009817	HP1574	FALSE	-0.44	NA	NA	NA	NA
jhp_0721	103.32	0.151308	0.537938	NA	NA	NA	NA	NA	NA	NA
jhp_0220	9955.54	0.151654	0.0285578	HP0235	FALSE	NA	NA	NA	NA	NA
jhp_1453	10342.9	0.151676	0.020725	HP1553	FALSE	-0.47	NA	NA	NA	NA
jhp_0438	156079	0.154859	0.00705161	HP0486	FALSE	-0.75	NA	NA	NA	NA
jhp_0716	61763.4	0.154902	0.0545453	HP0779	FALSE	0.9	NA	NA	NA	NA
jhp_0852	3729.23	0.155167	0.0594386	HP0920	FALSE	-0.12	NA	NA	NA	NA
jhp_1120	43642.1	0.155366	0.0249948	HP1197	FALSE	-0.46	NA	NA	NA	NA
jhp_0996	13321.8	0.156727	0.069263	HP0385	FALSE	-0.19	NA	NA	NA	NA
jhp_1380	10479.6	0.157092	0.0278044	HP1491	FALSE	-0.22	NA	NA	NA	NA
jhp_1333	6976.4	0.158705	0.0589182	HP1440	FALSE	-0.19	NA	NA	NA	NA
jhp_1064	22459.9	0.159334	0.0750737	HP1137	FALSE	-0.19	NA	NA	NA	NA
jhp_1024	13817	0.159482	0.0177833	HP1098	FALSE	NA	Induced	NA	NA	NA
jhp_0484	137288	0.159559	0.210309	HP0536	FALSE	-0.23	NA	NA	NA	Repressed
jhp_0464	12257.8	0.159973	0.00179568	HP0514	FALSE	-0.1	NA	NA	NA	NA
jhp_0314	17649.7	0.1601	0.027757	HP0330	FALSE	-0.62	NA	NA	NA	NA
jhp_0257	6584.67	0.1603	0.00623564	NA	NA	1.72	NA	NA	NA	NA
jhp_0458	19875	0.161946	0.00168823	HP0506	FALSE	1.17	NA	NA	NA	NA
jhp_1289	22523.6	0.163665	0.0061606	HP1376	FALSE	-0.48	NA	NA	NA	NA
jhp_0534	19078.8	0.164466	0.00122302	HP0586	FALSE	-1.25	NA	NA	NA	NA
jhp_1446	14749.3	0.165005	0.000476393	HP1553	FALSE	2.3	NA	NA	NA	NA
jhp_0017	15068.5	0.165395	0.00786804	HP0019	FALSE	-0.49	NA	NA	NA	NA
jhp_0333	6003.14	0.166166	0.0136474	HP1092	FALSE	-0.61	NA	NA	NA	NA
jhp_1010	22190.3	0.16717	0.00624762	HP0371	FALSE	-0.27	NA	NA	NA	NA
jhp_1185	7027.11	0.168797	0.000842075	HP1260	FALSE	-0.19	NA	NA	NA	NA
jhp_1404	3384.36	0.168893	0.00627581	HP1509	FALSE	-0.62	NA	NA	NA	NA
jhp_1286	15589	0.169752	0.00596298	HP1372	FALSE	-0.62	NA	NA	NA	NA
jhp_0344	2025.86	0.170557	0.0734437	HP1082	FALSE	-0.17	NA	NA	NA	NA
jhp_1181	15579	0.171574	0.00822323	HP1260	FALSE	NA	NA	NA	NA	NA
jhp_0304	10248.9	0.172118	0.00686522	NA	NA	-0.63	NA	NA	NA	NA
jhp_0561	13200.4	0.172802	0.0183087	HP0616	FALSE	-0.49	NA	NA	NA	NA
jhp_0647	994.51	0.173313	0.0463367	HP0708	FALSE	2.21	NA	NA	NA	NA
jhp_0785	4203.65	0.173398	0.02253	HP0850	FALSE	-0.61	NA	NA	NA	NA
jhp_0806	1632.61	0.173654	0.0634886	HP0872	FALSE	-0.19	NA	NA	NA	NA
jhp_1314	3671.1	0.17388	0.02624	HP1423	FALSE	-0.6	NA	NA	NA	NA
jhp_1451	7020.41	0.174142	0.0133464	HP1553	FALSE	-0.17	NA	NA	NA	NA
jhp_0788	5368.06	0.174268	0.00138164	HP0853	FALSE	-0.36	NA	NA	NA	NA
jhp_1158	16358	0.174427	0.0129083	NA	NA	-0.49	NA	NA	NA	NA
jhp_1236	34300.5	0.175399	0.0698331	HP1320	FALSE	-0.47	NA	NA	NA	NA
jhp_0724	10075.4	0.175508	0.00106487	HP0786	TRUE	0.38	NA	NA	NA	NA
jhp_1482	21790.9	0.175889	0.000267113	HP1574	FALSE	1.23	NA	NA	NA	NA
jhp_0797	41627.8	0.176046	1.25e-05	HP0863	FALSE	-0.5	NA	NA	NA	NA
jhp_0091	29025.8	0.176771	0.0200116	HP0099	FALSE	0.59	NA	NA	NA	NA
jhp_1326	13786.3	0.177103	0.00818698	NA	NA	-0.66	NA	NA	NA	NA
jhp_1044	1341.3	0.178011	0.0231979	NA	NA	-1.19	NA	NA	NA	NA
jhp_1452	55834.4	0.180261	5.33e-05	HP1553	FALSE	0.41	NA	NA	NA	NA
jhp_0723	32983.3	0.182127	0.000748355	HP0786	TRUE	-0.79	NA	NA	NA	NA
jhp_0502	5328.62	0.183359	0.0146335	HP0551	FALSE	-0.43	NA	NA	NA	NA
jhp_0175	3862.24	0.185012	0.00295404	HP0189	FALSE	-0.23	Induced	NA	NA	NA
jhp_0717	11825.7	0.187125	0.0411089	HP0779	FALSE	-0.43	NA	NA	NA	NA
jhp_0558	14694.8	0.187759	0.00035014	HP0615	FALSE	-0.68	NA	NA	NA	NA
jhp_0521	5113.33	0.188151	0.00419221	HP0577	FALSE	NA	NA	NA	NA	NA
jhp_1310	1720.84	0.189184	0.00242426	HP1414	TRUE	-0.48	NA	NA	NA	NA
jhp_0466	15380	0.190461	0.00134803	HP0514	FALSE	-0.24	NA	NA	NA	NA
jhp_0258	4111.56	0.192545	0.00795685	NA	NA	-0.43	NA	NA	NA	NA
jhp_0386	66591.4	0.192871	0.0186099	HP1038	FALSE	-0.61	NA	NA	NA	NA
jhp_1075	20197.3	0.193026	0.00580857	HP1153	FALSE	-0.46	NA	NA	NA	NA
jhp_1389	24224.1	0.193097	0.00259823	HP1496	FALSE	-0.24	NA	NA	NA	NA
jhp_0499	27895.5	0.193468	0.00012668	HP0551	FALSE	NA	NA	NA	NA	NA
jhp_0076	12904.4	0.194767	0.00381337	HP0084	FALSE	-0.43	NA	NA	NA	NA
jhp_0315	5985.94	0.196937	0.0303005	HP0332	FALSE	-0.2	NA	NA	NA	NA
jhp_0998	515.609	0.198231	0.170054	HP0383	FALSE	-0.14	NA	NA	Induced	NA
jhp_1317	55329.2	0.199343	0.00128353	HP1423	FALSE	-0.33	NA	NA	NA	NA
jhp_1067	25948.7	0.199872	0.00299327	HP1139	FALSE	-0.49	NA	NA	NA	NA
jhp_0390	15406.7	0.201012	3.21e-07	HP1034	FALSE	-0.43	NA	NA	NA	NA
jhp_0197	4414.88	0.202155	0.0312317	HP0213	FALSE	2.32	NA	NA	NA	NA
jhp_1151	8897.56	0.202907	0.0113787	HP1228	FALSE	-0.2	NA	NA	NA	NA
jhp_1293	48909.1	0.204313	3.98e-05	HP1378	FALSE	-0.34	NA	NA	NA	NA
jhp_0478	21905.5	0.20434	0.0175411	HP0530	FALSE	0.44	NA	NA	NA	NA
jhp_0500	7645.97	0.20441	0.00856081	HP0551	FALSE	-0.63	NA	NA	NA	NA
jhp_1315	7350.16	0.204812	0.000352282	HP1423	FALSE	1.38	NA	NA	NA	NA
jhp_0833	234700	0.205306	0.0166032	HP1243	FALSE	-0.38	NA	NA	NA	Repressed
jhp_1435	10178.8	0.205342	0.00941548	HP1392	FALSE	-0.75	NA	NA	NA	NA
jhp_0995	10304.3	0.205766	0.0118284	HP0385	FALSE	NA	NA	NA	NA	NA
jhp_0339	2055.59	0.208225	0.00336677	HP1085	FALSE	-0.19	NA	NA	NA	NA
jhp_0483	49947.1	0.209009	0.117051	NA	NA	NA	NA	NA	NA	NA
jhp_0126	13285.4	0.209223	0.000917388	NA	NA	-0.53	NA	NA	NA	NA
jhp_0461	34853.1	0.209438	0.000117581	HP0512	FALSE	-0.47	NA	NA	NA	NA
jhp_1184	39504.7	0.20945	1.08e-05	HP1260	FALSE	-0.27	NA	NA	NA	NA
jhp_0111	41100	0.210363	0.000495028	HP0121	FALSE	-0.8	NA	NA	NA	NA
jhp_0246	3849.72	0.212755	0.112174	NA	NA	2.32	NA	NA	NA	NA
jhp_0689	13496.1	0.213408	0.000407808	HP0752	TRUE	1.5	NA	NA	NA	NA
jhp_1109	5041.8	0.213548	0.00101397	HP1183	FALSE	-0.29	NA	NA	NA	NA
jhp_0411	38212.1	0.215576	5.45e-06	NA	NA	-0.43	NA	NA	NA	NA
jhp_0357	38080.2	0.216526	0.00128353	HP1067	FALSE	-0.43	NA	NA	NA	NA
jhp_0730	25066.4	0.217103	2.09e-05	HP0795	FALSE	-0.63	NA	NA	NA	NA
jhp_0614	41062.2	0.217129	0.00289999	HP0671	FALSE	1.34	NA	NA	NA	NA
jhp_0583	1897.85	0.217226	0.112102	HP0640	FALSE	-0.48	NA	NA	NA	NA
jhp_0524	12175.2	0.217691	0.000345157	HP0577	FALSE	-0.61	NA	NA	NA	NA
jhp_0465	20552.4	0.217801	3.89e-06	HP0514	FALSE	-0.16	NA	NA	NA	NA
jhp_0964	6737.4	0.218535	0.00138179	HP0420	FALSE	-0.44	NA	NA	NA	NA
jhp_0892	34801.4	0.219431	0.000144799	HP0958	FALSE	-0.17	NA	NA	NA	NA
jhp_0944	94.0425	0.219433	0.44374	NA	NA	-0.76	NA	NA	NA	NA
jhp_1174	3914.83	0.220668	0.00221597	HP1253	FALSE	-0.28	NA	NA	NA	NA
jhp_0114	36813.6	0.221123	0.000666565	NA	NA	0.8	NA	NA	NA	NA
jhp_0510	13281.7	0.221377	0.00288976	HP0563	FALSE	-0.75	NA	NA	NA	NA
jhp_0072	41592.7	0.222069	0.00169878	HP0076	FALSE	-0.77	NA	NA	NA	NA
jhp_0343	8746.33	0.223339	6.3e-06	HP1082	FALSE	0.64	NA	NA	NA	NA
jhp_1179	6901.59	0.223475	1.07e-06	HP1258	FALSE	NA	NA	NA	NA	NA
jhp_1203	9203	0.223509	0.000238972	NA	NA	-0.27	NA	NA	Induced	NA
jhp_0282	27211.7	0.224051	0.000301378	HP0296	FALSE	-0.1	NA	NA	NA	NA
jhp_0219	9826.58	0.224658	1.27e-06	HP0231	FALSE	-0.46	NA	NA	NA	NA
jhp_1313	4016.53	0.225667	0.000132093	HP1423	FALSE	-0.14	NA	NA	NA	NA
jhp_0095	77523.5	0.227827	2.06e-05	HP0103	FALSE	-1.2	NA	NA	NA	NA
jhp_1393	104.233	0.228272	0.514265	NA	NA	NA	NA	NA	NA	NA
jhp_0560	26947	0.228433	9.67e-06	HP0617	FALSE	0.73	NA	NA	NA	NA
jhp_1017	4998.94	0.229858	0.000342728	HP0364	FALSE	-0.1	NA	NA	NA	NA
jhp_0232	33248.6	0.230224	0.00533905	HP0247	FALSE	0.84	NA	NA	NA	NA
jhp_1063	23597.3	0.231417	0.0025505	HP1137	FALSE	NA	NA	NA	NA	NA
jhp_1110	3809.88	0.231928	0.0061606	HP1184	FALSE	-0.25	NA	NA	NA	NA
jhp_0652	4613.65	0.232425	0.00012825	HP0717	FALSE	-0.27	NA	NA	Induced	NA
jhp_0475	13949	0.232487	0.00383181	HP0526	FALSE	-0.47	NA	NA	NA	NA
jhp_0320	4961.67	0.233762	2.31e-05	NA	NA	-0.22	NA	NA	NA	NA
jhp_1434	6864.53	0.234481	2.99e-06	HP1394	FALSE	-0.32	NA	NA	NA	NA
jhp_0963	13405	0.235263	5.27e-05	HP0417	FALSE	-0.12	NA	NA	NA	Induced
jhp_0781	2952.68	0.235961	0.000184984	NA	NA	1.87	NA	NA	NA	NA
jhp_0645	77218.7	0.236199	3.88e-09	HP0706	FALSE	-0.62	NA	NA	NA	NA
jhp_0727	16293.6	0.236734	1.95e-07	HP0791	FALSE	0.77	NA	NA	NA	NA
jhp_0627	3723.47	0.237772	0.0653751	HP0687	FALSE	-0.77	NA	NA	NA	Repressed
jhp_1077	38726.4	0.238203	0.000116247	HP1153	FALSE	NA	NA	NA	NA	NA
jhp_0916	9.1483	0.238345	0.755628	NA	NA	NA	NA	NA	NA	NA
jhp_0731	48514.1	0.238953	8.24e-05	HP0795	FALSE	-0.47	NA	NA	NA	NA
jhp_0656	1442.64	0.23951	0.00257141	HP0718	FALSE	-0.12	NA	NA	NA	NA
jhp_0093	1763.65	0.239974	0.012458	HP0101	FALSE	-0.16	NA	NA	Induced	NA
jhp_1013	3163.74	0.241383	0.0137498	HP0371	FALSE	-0.61	NA	NA	NA	NA
jhp_1068	7505.87	0.241959	9.74e-05	NA	NA	NA	NA	NA	NA	NA
jhp_1316	12224.7	0.242446	0.00113246	HP1423	FALSE	-0.78	NA	NA	NA	NA
jhp_0077	25820.8	0.243617	7.75e-05	HP0084	FALSE	-0.44	NA	NA	NA	NA
jhp_1128	233554	0.244029	8.8e-06	HP1205	FALSE	-0.29	NA	NA	NA	NA
jhp_0472	6470.37	0.244176	0.0145862	HP0523	FALSE	NA	NA	NA	NA	Induced
jhp_0078	6284.16	0.244341	3.71e-05	HP0088	FALSE	-0.76	NA	NA	NA	NA
jhp_0990	31554	0.244809	0.00854941	HP0399	FALSE	-0.07	NA	NA	NA	NA
jhp_0845	5505.83	0.244978	0.00115116	HP0909	FALSE	-0.61	NA	NA	NA	NA
jhp_1483	5252.13	0.245008	4.6e-05	HP1574	FALSE	NA	NA	NA	NA	NA
jhp_1023	8569.85	0.246065	0.000423279	HP0358	FALSE	-0.76	NA	NA	NA	NA
jhp_0535	1834.21	0.246426	0.00457854	HP0587	FALSE	1.01	NA	NA	NA	NA
jhp_0739	6853.46	0.246887	0.000378395	HP0803	FALSE	NA	NA	NA	NA	NA
jhp_0481	28298	0.248447	0.157881	HP0531	FALSE	-0.65	NA	NA	NA	NA
jhp_0018	13548.5	0.248518	0.000114878	HP0019	FALSE	-0.45	NA	NA	NA	NA
jhp_0244	684.079	0.249244	0.00572366	NA	NA	-0.64	NA	NA	NA	NA
jhp_1152	7178.54	0.250913	0.000855719	HP1228	FALSE	-0.12	NA	NA	NA	NA
jhp_0820	32042.6	0.251154	7.3e-06	NA	NA	-0.2	NA	NA	NA	NA
jhp_0690	2532.01	0.251545	1.86e-05	HP0751	FALSE	1.95	NA	NA	NA	NA
jhp_0562	15980.3	0.252839	5.2e-05	NA	NA	NA	NA	NA	NA	NA
jhp_0512	16159.9	0.25337	0.00989036	HP0565	FALSE	NA	NA	NA	NA	NA
jhp_0729	19714.1	0.253993	3.48e-07	HP0795	FALSE	-0.61	NA	NA	NA	NA
jhp_0839	4960.57	0.254168	0.000129761	HP0902	FALSE	-0.1	NA	NA	NA	Induced
jhp_0321	1635.64	0.254171	0.00797115	HP0349	FALSE	-0.44	NA	NA	NA	NA
jhp_0545	15409.6	0.254218	1e-05	HP0599	FALSE	-0.1	NA	NA	NA	NA
jhp_0865	11597.4	0.254737	3.22e-05	HP0930	FALSE	1.34	NA	NA	NA	NA
jhp_1146	7210.04	0.255325	0.00328784	HP1225	FALSE	-0.16	Induced	NA	NA	NA
jhp_0965	7908.66	0.256195	5.4e-05	HP0417	FALSE	NA	NA	NA	NA	NA
jhp_1381	11418.7	0.256858	8.65e-06	HP1491	FALSE	-0.47	NA	NA	NA	NA
jhp_0789	10685.8	0.257288	5.36e-06	HP0853	FALSE	-0.57	NA	NA	NA	NA
jhp_0388	18050.7	0.257586	0.00533033	HP1038	FALSE	-0.43	NA	NA	NA	Repressed
jhp_1076	38204.3	0.258536	9.56e-07	HP1153	FALSE	-0.43	NA	NA	NA	NA
jhp_1038	41922.8	0.259884	0.000232026	HP1108	TRUE	-0.43	NA	NA	NA	NA
jhp_1466	5540.81	0.260512	0.0175411	HP1559	FALSE	-0.07	NA	NA	NA	NA
jhp_0646	9960.04	0.261363	0.00061032	HP0706	FALSE	-0.47	NA	NA	NA	NA
jhp_0728	12133.8	0.26165	4.77e-06	HP0795	FALSE	0.77	NA	NA	NA	NA
jhp_1464	7237.55	0.263682	0.00106778	HP1559	FALSE	-0.63	NA	NA	NA	NA
jhp_0256	10621.2	0.265037	9.57e-09	HP0271	FALSE	-0.07	NA	NA	NA	NA
jhp_1127	24432.3	0.265105	0.000863806	NA	NA	-0.43	NA	NA	NA	NA
jhp_1308	2627.08	0.265339	0.00346705	HP1413	FALSE	-0.44	NA	NA	NA	NA
jhp_0485	39780.2	0.266198	6.22e-05	HP0537	FALSE	-0.43	NA	NA	NA	NA
jhp_1390	12299.5	0.267315	0.000126857	HP1496	FALSE	-0.45	NA	NA	NA	NA
jhp_0591	12592.3	0.267838	0.000100499	NA	NA	-0.13	NA	NA	NA	NA
jhp_1039	16370.8	0.267872	7.5e-06	HP1108	TRUE	-0.25	NA	NA	NA	Induced
jhp_0546	38454.4	0.268319	0.000449837	HP0599	FALSE	3.1	NA	NA	NA	NA
jhp_0527	3095.69	0.269064	0.00342196	HP0584	FALSE	NA	NA	NA	NA	Induced
jhp_1487	3941.11	0.270344	1.05e-05	HP1581	FALSE	-0.43	NA	NA	NA	NA
jhp_0592	4445.03	0.270735	8.34e-05	NA	NA	2.32	NA	NA	NA	NA
jhp_0376	7082.38	0.270898	9.65e-05	HP1050	FALSE	2.32	NA	NA	NA	NA
jhp_0862	1492.66	0.272052	0.0183698	NA	NA	NA	NA	NA	NA	NA
jhp_1361	11444.7	0.27234	0.00467431	HP1469	FALSE	-0.15	NA	NA	NA	NA
jhp_0020	5671.6	0.272538	1.53e-05	HP0022	FALSE	0.97	NA	NA	NA	NA
jhp_0989	62322.5	0.273013	6.67e-06	HP0392	FALSE	-0.23	NA	NA	NA	NA
jhp_1066	15982.3	0.273361	3.72e-08	HP1138	FALSE	2.96	NA	NA	NA	NA
jhp_0994	7986.62	0.275368	2.34e-05	HP0385	FALSE	-0.27	NA	NA	NA	NA
jhp_1373	7858.17	0.277728	3.03e-05	HP1491	FALSE	-0.19	NA	NA	NA	NA
jhp_0348	7438.45	0.278022	0.000194409	HP1077	FALSE	-0.26	NA	NA	NA	NA
jhp_0332	304.659	0.278928	0.0529344	NA	NA	NA	NA	NA	NA	NA
jhp_0829	391.416	0.279248	0.015209	NA	NA	NA	NA	NA	NA	NA
jhp_1288	31990.5	0.28012	4.23e-07	HP1376	FALSE	-0.31	NA	NA	NA	NA
jhp_0377	31674.7	0.280196	5.33e-06	HP1050	FALSE	-0.48	NA	NA	NA	NA
jhp_0838	4669.41	0.283616	9.42e-05	NA	NA	2.13	NA	NA	NA	Induced
jhp_1450	30661.5	0.285527	3.6e-08	HP1553	FALSE	2.07	NA	NA	NA	NA
jhp_0753	1731.2	0.285562	0.000187174	HP0817	FALSE	-0.62	NA	NA	NA	NA
jhp_0950	3633.01	0.286799	0.000239255	HP1403	FALSE	-0.65	NA	NA	NA	NA
jhp_0268	6827.71	0.286878	8e-06	HP0282	FALSE	1.29	NA	NA	NA	NA
jhp_1144	10711.6	0.287434	0.00101913	HP1223	FALSE	NA	Induced	NA	NA	NA
jhp_0094	17599.2	0.289834	2.6e-10	HP0103	FALSE	NA	NA	NA	NA	NA
jhp_0613	14252.7	0.290161	8.28e-07	NA	NA	0.06	NA	NA	NA	NA
jhp_0375	12479.4	0.290824	3.6e-06	HP1050	FALSE	-0.16	NA	NA	NA	NA
jhp_1141	3977.72	0.291721	1.22e-07	HP1222	FALSE	-0.24	NA	NA	Induced	NA
jhp_1290	10150.8	0.293396	0.00251628	HP1376	FALSE	-0.12	NA	NA	NA	NA
jhp_0452	25549.9	0.29367	8.29e-06	HP0500	FALSE	-0.65	NA	NA	NA	NA
jhp_0869	1633.99	0.296722	0.00856081	HP0925	FALSE	-0.65	NA	NA	NA	NA
jhp_0544	15623.8	0.297835	1.53e-05	HP0599	FALSE	1.31	NA	NA	NA	NA
jhp_1126	40727.7	0.299321	4.9e-09	NA	NA	NA	NA	NA	NA	NA
jhp_0147	3508.56	0.300214	0.000407808	HP0159	FALSE	NA	NA	NA	NA	NA
jhp_0444	23182.6	0.302334	0.0631621	NA	NA	1.87	Induced	NA	NA	NA
jhp_0331	994.789	0.302358	0.0607356	NA	NA	NA	NA	NA	NA	NA
jhp_1480	22685.7	0.302769	1.5e-14	HP1572	FALSE	-0.08	NA	NA	Induced	NA
jhp_1273	7607.88	0.303108	1.82e-06	NA	NA	-0.44	NA	NA	NA	NA
jhp_0667	6582.38	0.304412	5.06e-05	NA	NA	NA	NA	NA	NA	NA
jhp_0669	2342.7	0.305692	0.00031419	NA	NA	-0.66	NA	NA	NA	NA
jhp_1413	30756.1	0.30628	0.0846357	NA	NA	-0.75	NA	NA	NA	NA
jhp_0857	9270.19	0.307215	1.4e-05	NA	NA	-0.61	NA	NA	NA	NA
jhp_0969	19585	0.308117	2.17e-05	HP0415	FALSE	0.41	NA	NA	NA	NA
jhp_0046	11879.3	0.312683	0.0014881	NA	NA	0.81	NA	NA	NA	NA
jhp_0879	14263.4	0.313873	9.94e-07	HP0944	FALSE	NA	NA	NA	NA	Repressed
jhp_1241	521.29	0.314771	0.0146173	HP1321	FALSE	-0.64	NA	NA	NA	NA
jhp_1274	7541.77	0.316502	8.92e-07	NA	NA	-0.61	NA	NA	NA	NA
jhp_0298	1683.04	0.318926	5.28e-06	HP0313	FALSE	-0.56	NA	NA	NA	NA
jhp_0569	7759.7	0.318993	5.06e-09	NA	NA	1.09	NA	NA	NA	NA
jhp_1470	23129.8	0.320667	8.12e-07	HP1562	FALSE	2.15	NA	NA	NA	NA
jhp_0079	26319.4	0.32127	6.45e-10	HP0086	FALSE	NA	NA	NA	NA	NA
jhp_0893	9214.12	0.321528	2.43e-11	HP0961	FALSE	-0.23	NA	NA	NA	NA
jhp_0125	7152.65	0.322666	1.86e-05	HP0137	FALSE	-0.3	NA	NA	NA	NA
jhp_1029	6671.92	0.322681	0.000387772	HP1101	FALSE	-0.62	NA	NA	NA	NA
jhp_0974	22381.6	0.325226	1.28e-07	HP0407	TRUE	-0.65	NA	NA	NA	NA
jhp_0853	43186	0.325542	5.81e-06	HP0920	FALSE	0.32	NA	NA	NA	NA
jhp_0718	12412.6	0.326035	4.95e-06	HP0779	FALSE	-0.78	NA	NA	NA	NA
jhp_1080	28133.3	0.326266	4.01e-13	HP1153	FALSE	-0.77	NA	NA	NA	NA
jhp_1417	10242.4	0.32706	5.13e-06	HP1529	FALSE	-0.45	NA	NA	NA	NA
jhp_1142	7958.08	0.32767	1.06e-07	HP1221	FALSE	-0.43	NA	NA	Induced	NA
jhp_1078	12314.4	0.329948	0.000124503	HP1151	FALSE	NA	NA	NA	NA	NA
jhp_0846	4445	0.331257	2.02e-09	HP0909	FALSE	-0.47	NA	NA	NA	NA
jhp_0105	4495.24	0.332269	0.00161107	HP0113	FALSE	-0.75	NA	NA	NA	NA
jhp_1306	38.4856	0.33263	0.446618	NA	NA	-0.43	NA	NA	NA	NA
jhp_1275	5465.37	0.334292	4.59e-08	NA	NA	-0.62	NA	NA	NA	NA
jhp_1204	9555.25	0.33578	5.7e-12	NA	NA	-0.28	NA	NA	NA	NA
jhp_0086	2192.2	0.336835	0.000807082	NA	NA	NA	NA	NA	NA	NA
jhp_1448	20440.8	0.337408	1.37e-06	HP1551	FALSE	-0.16	NA	NA	NA	NA
jhp_0269	9517.05	0.338608	4.19e-09	HP0282	FALSE	-0.45	NA	NA	NA	NA
jhp_1178	16153	0.338803	6.8e-08	HP1255	FALSE	NA	NA	NA	NA	NA
jhp_0270	9732.59	0.33898	3.28e-08	HP0285	FALSE	-0.75	NA	NA	NA	NA
jhp_0410	21980.9	0.342801	3.81e-08	NA	NA	-0.19	NA	NA	NA	NA
jhp_0570	13338.5	0.343385	7.68e-12	NA	NA	3.79	NA	NA	NA	NA
jhp_0393	10286.5	0.344818	7.88e-07	HP1038	FALSE	2.32	NA	NA	NA	NA
jhp_0329	13361.5	0.345591	1.25e-08	HP0355	FALSE	-0.65	NA	NA	NA	Induced
jhp_0582	2114.77	0.347827	2.99e-08	HP0639	FALSE	NA	NA	NA	NA	NA
jhp_1447	8636.32	0.347874	7.34e-13	HP1553	FALSE	-0.47	NA	NA	NA	NA
jhp_0336	26021.4	0.347953	5.49e-07	HP1085	FALSE	-0.18	NA	NA	NA	NA
jhp_0050	988.956	0.349803	0.0126468	NA	NA	NA	NA	NA	NA	NA
jhp_0691	2234.39	0.349991	1.51e-06	HP0751	FALSE	NA	NA	NA	NA	NA
jhp_0653	3340.41	0.351897	1.22e-05	HP0717	FALSE	-0.12	NA	NA	NA	Repressed
jhp_1028	6365.13	0.351974	5.11e-08	HP1101	FALSE	-0.44	NA	NA	NA	NA
jhp_0271	8683.71	0.353729	3.84e-18	HP0282	FALSE	-0.44	NA	NA	NA	NA
jhp_0392	10422.6	0.35439	1.19e-09	HP1038	FALSE	-0.32	NA	NA	NA	NA
jhp_1423	17355.9	0.354429	8.17e-07	HP1403	FALSE	-0.88	NA	NA	NA	NA
jhp_0911	23534	0.355838	8.37e-07	HP0977	FALSE	-0.63	NA	NA	NA	NA
jhp_0861	7743	0.35603	3.29e-08	NA	NA	-0.68	NA	NA	NA	Induced
jhp_0112	6279.52	0.356995	0.00274012	NA	NA	NA	NA	NA	NA	NA
jhp_0777	21141.4	0.357336	7.38e-11	HP0836	FALSE	0.13	NA	NA	NA	NA
jhp_0027	15831.1	0.358394	3.05e-05	HP0031	FALSE	-0.14	NA	NA	NA	NA
jhp_0383	11168.4	0.361182	1.33e-10	HP1041	FALSE	-0.74	NA	NA	NA	NA
jhp_0843	9855.56	0.362327	2.54e-05	HP0907	FALSE	-0.43	NA	NA	NA	NA
jhp_0495	702381	0.362953	4.27e-05	HP0547	TRUE	0.16	NA	NA	NA	NA
jhp_0902	576.719	0.363408	0.00306681	NA	NA	-0.1	NA	NA	NA	NA
jhp_0668	6171.96	0.363897	2.77e-09	NA	NA	0.2	Induced	NA	NA	NA
jhp_0454	8444.13	0.364124	9.25e-10	HP0502	FALSE	-0.65	NA	NA	NA	NA
jhp_1147	2531.73	0.365869	1.14e-10	HP1226	FALSE	-0.67	NA	NA	NA	Induced
jhp_1486	4390.88	0.368413	4.6e-10	HP1581	FALSE	-0.62	NA	NA	NA	NA
jhp_0531	13245.8	0.368923	6.64e-10	HP0584	FALSE	-0.19	NA	NA	NA	NA
jhp_0588	20863	0.370186	9.97e-10	NA	NA	-0.23	NA	NA	NA	NA
jhp_1084	34247.8	0.370251	1.18e-09	HP1156	FALSE	-0.34	NA	NA	NA	NA
jhp_0092	6811.38	0.371412	4.42e-08	HP0099	FALSE	1.23	NA	NA	NA	NA
jhp_1263	22591.7	0.372042	8.9e-15	HP1346	FALSE	0.73	NA	NA	NA	NA
jhp_0409	12502.5	0.372058	3.84e-10	HP1014	FALSE	NA	NA	NA	NA	NA
jhp_0247	1378.48	0.372504	0.00257873	NA	NA	NA	NA	NA	NA	NA
jhp_0867	3854.24	0.377271	1.08e-11	HP0933	FALSE	NA	NA	NA	NA	NA
jhp_0322	5593.11	0.37775	9.66e-15	HP0349	FALSE	-0.75	NA	NA	NA	NA
jhp_0477	19333.2	0.378456	1.17e-06	HP0528	FALSE	-0.84	NA	NA	NA	NA
jhp_0772	6265.54	0.378616	1.14e-06	HP0833	FALSE	-0.2	NA	NA	NA	NA
jhp_0213	526.271	0.378853	0.00276155	HP0228	FALSE	-0.65	Induced	NA	Induced	NA
jhp_0894	9827.16	0.37917	4.39e-15	HP0961	FALSE	-0.43	NA	NA	NA	NA
jhp_0840	19874.5	0.379735	1.73e-10	NA	NA	-0.22	NA	NA	NA	NA
jhp_0323	24570.2	0.380649	4.06e-12	HP0349	FALSE	-0.75	NA	NA	NA	NA
jhp_0470	16672.5	0.381275	8.94e-05	NA	NA	2.78	NA	NA	NA	NA
jhp_1016	7438.46	0.381579	7.81e-07	HP0364	FALSE	0.43	NA	NA	NA	NA
jhp_1053	58054.2	0.381949	1.33e-12	HP1137	FALSE	-0.1	NA	NA	NA	NA
jhp_0683	7909.98	0.382492	4.58e-09	NA	NA	-0.62	NA	NA	NA	NA
jhp_0666	9456.95	0.383095	1.76e-10	NA	NA	-0.62	NA	NA	NA	NA
jhp_0214	84783.7	0.384451	0.000118609	HP0229	FALSE	2.62	Repressed	NA	Repressed	NA
jhp_0866	10305.3	0.384516	4.31e-10	HP0925	FALSE	-0.67	NA	NA	NA	NA
jhp_1083	22783.4	0.384606	7.65e-07	HP1156	FALSE	-0.67	NA	NA	NA	NA
jhp_1150	12490.8	0.385732	6.82e-10	HP1228	FALSE	3.06	NA	NA	NA	NA
jhp_1355	14139.4	0.386583	4.92e-11	HP1466	TRUE	NA	NA	NA	NA	NA
jhp_1433	5726	0.387795	2.97e-09	HP1394	FALSE	-0.48	NA	NA	NA	NA
jhp_1328	6719.83	0.388225	1.74e-09	HP1435	FALSE	-0.43	NA	NA	NA	NA
jhp_1145	5679.8	0.389517	3.21e-07	HP1223	FALSE	2.07	Induced	NA	NA	NA
jhp_1237	23735.6	0.389756	1.25e-08	HP1320	FALSE	-0.43	NA	NA	NA	NA
jhp_0081	70912.2	0.389782	1.1e-14	HP0088	FALSE	0.36	NA	NA	NA	NA
jhp_0157	10238.8	0.396595	2.79e-12	HP0171	FALSE	-0.16	NA	NA	NA	NA
jhp_0195	12272.8	0.396813	2.74e-05	NA	NA	-0.75	NA	NA	NA	NA
jhp_0486	12229.3	0.397516	1.24e-05	HP0538	FALSE	0.27	NA	NA	NA	NA
jhp_1287	18261.7	0.398317	1.88e-12	HP1376	FALSE	1.75	NA	NA	NA	NA
jhp_0665	5148.04	0.402269	1.18e-12	NA	NA	-0.07	NA	NA	NA	Induced
jhp_0230	5955.63	0.403331	1.1e-05	HP0245	FALSE	-0.43	NA	NA	NA	NA
jhp_0417	7426.07	0.403376	3.58e-06	HP0470	FALSE	-0.62	NA	NA	NA	NA
jhp_0110	21251.5	0.406597	6.78e-09	HP0118	FALSE	2.28	Induced	NA	Induced	NA
jhp_0818	16753.4	0.409146	6.06e-17	HP0886	FALSE	-0.76	NA	NA	NA	NA
jhp_0422	43493.9	0.409502	4.26e-11	HP0470	FALSE	-0.14	NA	NA	NA	NA
jhp_0433	16716.2	0.411532	2.49e-25	NA	NA	-0.25	NA	NA	NA	NA
jhp_0426	955.551	0.412214	6.86e-06	HP0473	FALSE	-0.28	NA	NA	NA	NA
jhp_1046	49519.1	0.412249	1.53e-11	HP1118	FALSE	-0.66	NA	NA	NA	Repressed
jhp_0476	53196.1	0.413657	3.07e-10	HP0530	FALSE	-0.95	NA	NA	NA	NA
jhp_1479	4977.23	0.414918	6.88e-11	HP1572	FALSE	-0.62	NA	NA	Induced	NA
jhp_0749	16959.4	0.415298	6.94e-08	HP0813	FALSE	NA	NA	NA	NA	NA
jhp_1033	3385.59	0.42227	2.84e-10	NA	NA	-0.37	NA	NA	NA	NA
jhp_1071	3341.62	0.42248	1.61e-06	NA	NA	1.34	NA	NA	NA	NA
jhp_0346	8992.06	0.425305	0.000196151	NA	NA	-0.43	NA	NA	NA	NA
jhp_1359	17944.4	0.427928	4.08e-21	HP1466	TRUE	1.95	Induced	NA	NA	NA
jhp_1175	1227.51	0.431328	3.59e-09	HP1254	FALSE	-0.43	NA	NA	NA	NA
jhp_1356	11335.5	0.432076	6.06e-17	HP1466	TRUE	2.24	NA	NA	NA	NA
jhp_0912	29119.4	0.432457	3.47e-25	HP0977	FALSE	0.04	NA	NA	NA	NA
jhp_0425	1510.43	0.435068	1.6e-06	HP0473	FALSE	-0.46	NA	NA	NA	NA
jhp_0387	45805	0.438451	7.56e-11	HP1038	FALSE	NA	NA	NA	NA	NA
jhp_0312	2996.37	0.438676	7.96e-11	HP0329	FALSE	-0.5	NA	NA	NA	NA
jhp_1438	9713.15	0.444511	2.95e-12	HP1386	FALSE	1.26	NA	NA	NA	NA
jhp_0231	11833.6	0.445007	4.19e-12	HP0246	FALSE	-0.63	NA	NA	NA	NA
jhp_1238	54195.9	0.445671	2.07e-11	HP1320	FALSE	-0.61	NA	NA	NA	NA
jhp_0914	10069.1	0.447318	2.76e-09	NA	NA	-0.22	NA	NA	NA	NA
jhp_0045	6210.53	0.448888	0.00061032	NA	NA	-0.21	NA	NA	NA	NA
jhp_1079	17177.3	0.452598	3.38e-16	HP1152	FALSE	-0.57	NA	NA	NA	NA
jhp_0335	15084.4	0.452855	2.51e-14	HP1085	FALSE	1.08	NA	NA	NA	NA
jhp_1009	8124.22	0.453692	3.77e-09	HP0372	FALSE	-0.44	NA	NA	NA	NA
jhp_0124	5573.77	0.456359	8.18e-10	NA	NA	-0.43	NA	NA	NA	NA
jhp_0471	20877.1	0.461411	4.52e-13	NA	NA	-0.82	NA	NA	NA	NA
jhp_0571	14677.1	0.462544	5.13e-15	NA	NA	NA	NA	NA	NA	NA
jhp_0432	44264.5	0.463378	1.85e-17	HP0480	FALSE	-0.68	NA	NA	NA	NA
jhp_0816	5571.21	0.464216	1.39e-11	HP0884	FALSE	-0.64	NA	NA	NA	NA
jhp_0547	12689.9	0.464301	1.69e-07	NA	NA	2.54	NA	NA	NA	NA
jhp_0428	6266.15	0.465747	6.52e-15	HP0476	FALSE	NA	NA	NA	NA	NA
jhp_0108	8330.99	0.466122	1.21e-15	HP0116	FALSE	-0.49	NA	NA	NA	NA
jhp_0250	10813.2	0.466722	9.7e-20	HP0265	FALSE	-0.52	NA	NA	NA	NA
jhp_0229	9104.46	0.467096	9.67e-19	HP0246	FALSE	NA	NA	NA	NA	NA
jhp_1463	7572.18	0.468291	2.62e-11	NA	NA	-0.92	NA	NA	NA	NA
jhp_0624	3498.43	0.468322	4.06e-11	HP0683	FALSE	1.17	NA	NA	NA	NA
jhp_0156	13042.3	0.472295	1.48e-13	HP0170	FALSE	-0.1	NA	NA	NA	NA
jhp_0590	13177.9	0.474807	1.76e-10	NA	NA	-0.48	NA	NA	NA	NA
jhp_0252	19587.2	0.476502	8.79e-21	NA	NA	-0.43	NA	NA	NA	NA
jhp_1422	9802.3	0.477026	2.22e-08	NA	NA	1.77	NA	NA	NA	NA
jhp_0066	122068	0.47822	4.99e-10	HP0071	FALSE	-0.62	Induced	NA	NA	NA
jhp_0859	2764.05	0.479194	3.8e-06	HP0925	FALSE	-0.08	NA	NA	NA	NA
jhp_0279	19624	0.479872	4.32e-07	HP0294	FALSE	-0.19	Induced	NA	NA	Repressed
jhp_1327	6078.19	0.479955	4.8e-23	HP1435	FALSE	-0.45	NA	NA	NA	NA
jhp_1115	15829.4	0.484336	5.79e-20	HP1190	FALSE	-0.46	NA	NA	NA	NA
jhp_0281	17522.9	0.485251	1.98e-12	HP0296	FALSE	-0.43	NA	NA	NA	NA
jhp_1459	11812.6	0.489065	3.8e-14	HP1540	FALSE	NA	NA	NA	NA	NA
jhp_0154	2273.19	0.489152	2.6e-14	HP0170	FALSE	NA	NA	NA	NA	NA
jhp_0685	5524.68	0.491295	3.08e-18	NA	NA	-0.51	NA	NA	NA	NA
jhp_1030	42944.4	0.49147	8.34e-18	HP1104	FALSE	-0.12	Induced	NA	NA	Repressed
jhp_0311	1619.6	0.492583	2.45e-09	HP0329	FALSE	-0.16	NA	NA	NA	Induced
jhp_1358	10313.9	0.492975	3.79e-18	HP1466	TRUE	-0.22	NA	NA	NA	NA
jhp_0863	647.826	0.496843	0.000100117	HP0925	FALSE	-0.2	NA	NA	NA	Induced
jhp_0906	14175.4	0.497395	2.57e-23	HP0972	FALSE	-0.47	NA	NA	NA	NA
jhp_0643	8425.31	0.497452	3.26e-11	NA	NA	-0.75	NA	NA	NA	NA
jhp_0628	2682.15	0.497994	1.24e-06	HP0688	FALSE	-0.44	Repressed	NA	NA	NA
jhp_1149	11185	0.498104	9.48e-13	HP1228	FALSE	NA	NA	NA	NA	NA
jhp_0155	15512.4	0.499445	1.23e-15	HP0170	FALSE	-0.43	NA	NA	NA	NA
jhp_1449	45192.4	0.500837	2.58e-24	HP1550	FALSE	-0.62	NA	NA	NA	NA
jhp_1461	27077.3	0.501563	1.8e-13	NA	NA	-0.43	NA	NA	NA	NA
jhp_0180	12683.5	0.503434	7.86e-15	HP0194	FALSE	-0.19	NA	NA	NA	NA
jhp_0251	17210.4	0.504386	5.63e-19	NA	NA	-0.55	NA	NA	NA	NA
jhp_1261	3293.64	0.505083	1.84e-06	NA	NA	-1.29	NA	NA	NA	NA
jhp_0860	5196.04	0.506541	2.46e-12	HP0925	FALSE	NA	NA	NA	NA	Induced
jhp_0528	6472.33	0.506601	2.98e-08	HP0584	FALSE	-0.15	NA	NA	NA	NA
jhp_1114	13935.9	0.506745	3.86e-18	HP1189	FALSE	-0.47	NA	NA	NA	NA
jhp_1262	14349.8	0.507557	7.15e-28	HP1346	FALSE	-0.45	NA	NA	NA	NA
jhp_0080	26314.2	0.512468	3e-17	HP0088	FALSE	-0.51	NA	NA	NA	NA
jhp_0182	14940.8	0.518597	1.87e-17	HP0194	FALSE	-0.1	NA	NA	NA	NA
jhp_0427	487.889	0.519184	2.42e-06	HP0473	FALSE	-0.31	NA	NA	NA	NA
jhp_1148	45193.4	0.519557	3.06e-05	HP1227	FALSE	-0.12	NA	NA	NA	Induced
jhp_0903	11757.8	0.52474	7.13e-25	HP0972	FALSE	0.67	NA	NA	NA	Induced
jhp_0813	54.5229	0.53158	0.0498707	NA	NA	-0.43	NA	NA	NA	NA
jhp_0328	8751.94	0.532028	1.07e-11	HP0350	FALSE	0.62	NA	NA	NA	NA
jhp_0773	6572.5	0.532128	7.94e-15	HP0834	FALSE	-0.76	NA	NA	NA	NA
jhp_1069	8068.05	0.533701	2.68e-23	NA	NA	2.32	NA	NA	NA	NA
jhp_0967	28740.7	0.534783	4.56e-21	HP0417	FALSE	1.46	NA	NA	NA	NA
jhp_0642	6236.32	0.536223	7.46e-12	NA	NA	NA	NA	NA	NA	NA
jhp_0153	2804.73	0.5382	1.56e-07	HP0170	FALSE	-0.1	NA	NA	NA	NA
jhp_0104	4306.85	0.539189	1.13e-07	NA	NA	-0.51	NA	NA	NA	NA
jhp_0113	35081.7	0.539635	1.54e-31	NA	NA	-0.48	NA	NA	NA	NA
jhp_0347	8990.7	0.540121	5.53e-13	NA	NA	NA	NA	NA	NA	NA
jhp_0803	4789.11	0.545523	9.11e-09	HP0869	FALSE	NA	NA	NA	NA	NA
jhp_0530	11432.7	0.555126	4.38e-14	HP0584	FALSE	-0.23	NA	NA	NA	NA
jhp_1357	10629.3	0.555222	6.25e-17	HP1466	TRUE	1.27	NA	NA	NA	NA
jhp_0699	6143.23	0.555936	1.68e-16	HP0762	FALSE	-0.24	NA	NA	NA	NA
jhp_0814	398.701	0.556019	9.88e-05	NA	NA	NA	NA	NA	NA	NA
jhp_0456	13385.7	0.556634	5.2e-15	HP0506	FALSE	1.5	NA	NA	NA	NA
jhp_0359	6677.08	0.558033	5.37e-08	HP1066	FALSE	-0.43	NA	NA	Induced	NA
jhp_0248	753.806	0.558157	2.9e-12	NA	NA	-0.19	NA	NA	NA	NA
jhp_1439	8859.25	0.558414	9.74e-20	HP1386	FALSE	-0.29	NA	NA	NA	NA
jhp_0855	3312.87	0.55901	2.59e-17	HP0921	FALSE	-0.81	NA	NA	NA	NA
jhp_0878	23421.1	0.559067	8.22e-15	HP0944	FALSE	-0.32	NA	NA	NA	NA
jhp_0958	7.81934	0.562773	0.418746	NA	NA	-0.43	NA	NA	NA	NA
jhp_0868	1677.1	0.564846	7.27e-10	HP0925	FALSE	-0.44	NA	NA	NA	NA
jhp_0400	3593.21	0.565744	4.88e-09	HP1024	FALSE	-0.44	NA	Repressed	NA	NA
jhp_1177	18805	0.567652	1.69e-23	HP1255	FALSE	-0.2	NA	NA	NA	NA
jhp_0700	7785.42	0.567812	8.64e-18	HP0762	FALSE	NA	NA	NA	NA	NA
jhp_1414	15675.5	0.574562	5.89e-07	NA	NA	-0.43	NA	NA	NA	NA
jhp_0966	10374.4	0.575419	4.72e-23	HP0417	FALSE	-0.13	NA	NA	NA	NA
jhp_1462	3603.6	0.578548	1.36e-05	NA	NA	-0.43	NA	NA	NA	NA
jhp_0453	29582	0.579967	5.71e-24	HP0500	FALSE	-0.69	NA	NA	NA	NA
jhp_0245	1228.43	0.589709	4.47e-12	NA	NA	-0.51	NA	NA	NA	NA
jhp_0589	3211.93	0.592149	1.05e-10	HP0644	FALSE	2.32	NA	NA	NA	NA
jhp_1460	29857.7	0.60224	2.06e-26	HP1540	FALSE	1.12	NA	NA	NA	NA
jhp_0775	23758	0.607971	1.7e-20	HP0836	FALSE	1.84	NA	NA	NA	NA
jhp_0907	30451.6	0.610557	3.34e-14	HP0973	FALSE	-0.63	NA	NA	NA	NA
jhp_0421	10013.3	0.610772	4.61e-22	HP0470	FALSE	NA	NA	NA	NA	NA
jhp_0815	1946.44	0.611441	1.95e-13	HP0883	FALSE	-0.63	NA	NA	NA	NA
jhp_0350	9002.37	0.615249	4.54e-22	HP1075	FALSE	-0.78	NA	NA	NA	NA
jhp_0821	8947.41	0.616602	1.58e-19	HP0890	FALSE	-0.53	NA	NA	NA	NA
jhp_1001	9582.65	0.617265	1.07e-18	HP0380	FALSE	-0.08	Induced	NA	NA	NA
jhp_1255	5513.9	0.619093	8.56e-17	HP1336	FALSE	-0.23	NA	NA	Induced	NA
jhp_1070	36989.4	0.621663	4.29e-09	NA	NA	-0.96	NA	NA	NA	NA
jhp_0684	4577.82	0.621777	6.39e-25	NA	NA	-0.07	NA	NA	NA	NA
jhp_0895	9822.56	0.623615	1.74e-22	HP0961	FALSE	-0.16	NA	NA	NA	NA
jhp_1093	4155.22	0.626943	1.93e-16	HP1166	FALSE	0.21	NA	NA	NA	NA
jhp_0065	26911.8	0.636622	1.24e-16	HP0073	FALSE	NA	Induced	NA	NA	Repressed
jhp_0625	2810.14	0.636681	6.52e-15	NA	NA	-0.23	NA	NA	NA	NA
jhp_0822	7828.01	0.6401	1.31e-22	HP0890	FALSE	1.24	Induced	NA	NA	NA
jhp_0752	11636.6	0.641918	5.52e-22	HP0813	FALSE	1.27	NA	NA	NA	NA
jhp_0909	9299.92	0.644809	1.26e-12	HP0973	FALSE	NA	NA	NA	NA	NA
jhp_0418	14845.4	0.649831	2.25e-16	HP0470	FALSE	7.35	NA	NA	NA	NA
jhp_0138	11895.1	0.650388	8.36e-22	HP0144	FALSE	-0.25	NA	NA	NA	NA
jhp_0776	16478.5	0.654238	3.24e-24	HP0836	FALSE	-0.47	NA	NA	NA	NA
jhp_0109	4169.86	0.660807	6.52e-15	HP0116	FALSE	-0.69	NA	NA	Induced	NA
jhp_0915	15339.3	0.662244	4.7e-28	NA	NA	-0.64	NA	NA	NA	NA
jhp_0062	22148.6	0.667907	8.8e-13	HP0073	FALSE	-0.29	Induced	NA	NA	NA
jhp_0326	9614.45	0.669368	1.51e-43	HP0352	FALSE	-0.63	NA	NA	NA	NA
jhp_0324	17065.3	0.670778	2.06e-26	HP0350	FALSE	-0.3	NA	NA	NA	NA
jhp_1105	10490	0.67219	3.61e-14	HP1180	FALSE	-0.14	Repressed	NA	NA	NA
jhp_0327	6904.72	0.67818	3.1e-27	HP0350	FALSE	-0.12	NA	NA	NA	Induced
jhp_1253	2378.07	0.692006	1.48e-11	HP1333	FALSE	-0.35	NA	NA	NA	NA
jhp_0844	12667.2	0.692307	6.73e-32	HP0907	FALSE	1.81	NA	NA	NA	NA
jhp_1143	24590.3	0.693428	5.79e-25	HP1222	FALSE	0.33	NA	NA	Induced	NA
jhp_0431	1535.74	0.695918	2.02e-18	NA	NA	-0.44	NA	NA	NA	NA
jhp_0629	7601.92	0.704239	2.58e-13	NA	NA	2.32	NA	NA	NA	NA
jhp_0817	5988.16	0.706328	6.2e-20	HP0885	FALSE	-0.48	NA	NA	NA	NA
jhp_0402	6975.13	0.708302	5.77e-11	HP1022	FALSE	NA	Induced	NA	NA	NA
jhp_0181	11953.1	0.717247	6.42e-25	HP0194	FALSE	-0.46	NA	NA	NA	NA
jhp_0641	34540.8	0.718949	3.74e-34	NA	NA	-0.54	NA	NA	NA	NA
jhp_1116	1950.49	0.724756	1.21e-27	HP1191	FALSE	-0.2	Induced	NA	NA	NA
jhp_0660	3425.36	0.726909	7.19e-16	HP0724	FALSE	-0.65	NA	Repressed	NA	Induced
jhp_0904	2709.28	0.735905	5.89e-34	HP0972	FALSE	-0.46	NA	NA	NA	NA
jhp_0905	6077.62	0.73831	3.07e-30	HP0972	FALSE	0.46	NA	NA	NA	NA
jhp_0934	29701.7	0.738912	7.81e-17	NA	NA	-0.37	NA	NA	NA	NA
jhp_0639	16220.1	0.746152	6.76e-26	NA	NA	-0.1	NA	NA	NA	NA
jhp_0750	7779.66	0.746424	2.7e-26	HP0813	FALSE	-0.65	NA	NA	NA	NA
jhp_0067	289313	0.751329	7.86e-17	HP0073	FALSE	-0.64	Induced	NA	NA	Repressed
jhp_0876	7498.22	0.757071	4.22e-37	HP0944	FALSE	-0.44	NA	NA	NA	NA
jhp_0802	5264.4	0.758984	1.29e-17	HP0869	FALSE	NA	NA	NA	NA	NA
jhp_0877	13580.6	0.761702	6.22e-35	HP0944	FALSE	-0.29	NA	NA	NA	NA
jhp_0940	11149.2	0.780729	8.38e-14	NA	NA	-0.61	NA	NA	NA	NA
jhp_1321	23727.2	0.780915	0.000475506	NA	NA	NA	Induced	NA	NA	NA
jhp_0325	13512.1	0.800377	2.48e-39	HP0350	FALSE	-0.53	NA	NA	NA	NA
jhp_0943	110.999	0.801586	0.0010976	NA	NA	NA	NA	NA	NA	NA
jhp_0991	12869.6	0.801716	1.17e-06	HP0390	FALSE	NA	Induced	NA	NA	Repressed
jhp_0068	142074	0.809646	0.000348433	HP0073	FALSE	-0.55	Induced	NA	NA	Repressed
jhp_0419	5176.04	0.812339	9.35e-42	HP0470	FALSE	-0.12	NA	NA	NA	NA
jhp_0529	9814.76	0.814031	6.18e-29	HP0584	FALSE	NA	NA	NA	NA	NA
jhp_0420	24920.3	0.814064	6.04e-36	HP0470	FALSE	-0.75	NA	NA	NA	NA
jhp_0212	10172.4	0.815405	6.41e-23	NA	NA	-1.29	NA	NA	NA	NA
jhp_0132	45417.3	0.816401	1.17e-40	HP0144	FALSE	-0.5	NA	NA	NA	NA
jhp_0063	16525.6	0.823777	4.26e-25	HP0073	FALSE	-0.46	Induced	NA	NA	NA
jhp_0137	33182.3	0.830159	4.53e-53	HP0144	FALSE	-0.43	NA	NA	NA	NA
jhp_1409	16535.8	0.832382	1.89e-26	HP1518	FALSE	-1.28	NA	NA	NA	NA
jhp_0136	23547.3	0.835777	2.3e-71	HP0144	FALSE	-0.45	NA	NA	NA	NA
jhp_0908	25141.4	0.840831	1.34e-35	HP0974	FALSE	-0.67	NA	NA	NA	NA
jhp_1239	42967.3	0.848469	1.13e-35	HP1320	FALSE	NA	NA	NA	NA	NA
jhp_1005	4097.84	0.851801	7.04e-23	HP0376	TRUE	-0.58	NA	NA	Induced	NA
jhp_0133	22015.6	0.86815	2.82e-34	HP0144	FALSE	-0.47	NA	NA	NA	NA
jhp_1176	14074.4	0.873646	1.12e-29	HP1255	FALSE	-0.45	NA	NA	NA	NA
jhp_1424	6733.35	0.873803	1.97e-35	HP1402	FALSE	1.33	NA	NA	NA	NA
jhp_1492	14995.2	0.875806	7.17e-18	NA	NA	-0.14	Repressed	NA	NA	NA
jhp_0405	44823.1	0.879181	3.25e-50	HP1018	FALSE	0.75	NA	NA	NA	NA
jhp_0596	12319	0.879862	2.54e-49	HP0651	FALSE	NA	NA	NA	NA	Induced
jhp_0596	12319	0.879862	2.54e-49	HP0651	FALSE	NA	NA	NA	NA	Induced
jhp_0211	4401.56	0.889312	1.94e-37	HP0226	FALSE	-0.73	NA	NA	NA	NA
jhp_1159	5864.02	0.918382	2.2e-33	NA	NA	-0.19	Induced	NA	Induced	Repressed
jhp_0630	10070	0.918586	2.39e-30	NA	NA	2.57	NA	NA	NA	NA
jhp_0134	12027.4	0.920068	9.86e-57	HP0144	FALSE	-0.19	NA	NA	NA	NA
jhp_0403	13370.3	0.927293	2.35e-58	HP1018	FALSE	NA	NA	NA	NA	NA
jhp_0135	41181.5	0.951032	1.67e-37	HP0144	FALSE	-0.51	NA	NA	NA	NA
jhp_0823	8066.85	0.955896	6.46e-64	HP0890	FALSE	-0.46	Induced	NA	NA	NA
jhp_0801	3624.44	0.959957	4.1e-77	HP0869	FALSE	-0.26	NA	NA	NA	NA
jhp_1008	20227.2	0.967311	2.34e-66	NA	NA	0.42	NA	NA	NA	Induced
jhp_1240	43645.3	0.972668	1.31e-57	HP1320	FALSE	-0.08	NA	NA	NA	NA
jhp_0935	27116	0.973468	1.01e-24	NA	NA	-0.63	NA	NA	NA	NA
jhp_0404	21725.6	0.983153	9.34e-67	HP1018	FALSE	-0.2	NA	NA	NA	NA
jhp_0301	52475.7	0.999682	7.42e-47	NA	NA	NA	NA	NA	NA	NA
jhp_0751	8566.3	1.00766	4.7e-40	HP0813	FALSE	-0.43	NA	NA	NA	NA
jhp_0399	1524.54	1.0119	2.03e-21	HP1024	FALSE	-0.24	NA	Repressed	NA	NA
jhp_0578	13960.6	1.03549	9.64e-35	HP0631	FALSE	-0.26	NA	NA	NA	Induced
jhp_0856	26823.9	1.05558	7.48e-117	HP0922	FALSE	1.8	NA	NA	Induced	Induced
jhp_0577	6913.58	1.05811	4.83e-39	HP0631	FALSE	-0.21	NA	NA	NA	Induced
jhp_0640	3803.76	1.06822	5.41e-34	NA	NA	-0.54	NA	NA	NA	NA
jhp_0576	12651.9	1.08258	6.08e-46	HP0631	FALSE	4.11	NA	NA	NA	Induced
jhp_0064	11189.9	1.09633	3.51e-33	HP0073	FALSE	-0.46	Induced	NA	NA	NA
jhp_0398	2051.81	1.10011	1.58e-25	HP1024	FALSE	-0.45	NA	Repressed	NA	NA
jhp_1113	10903.2	1.115	1.22e-70	HP1187	FALSE	-0.19	Induced	NA	Induced	NA
jhp_0574	31598.8	1.14052	1.18e-43	HP0631	FALSE	-0.63	NA	NA	NA	Induced
jhp_0575	45742.8	1.17248	4.13e-49	HP0631	FALSE	1.34	NA	NA	NA	Induced
jhp_1117	38366.4	1.20286	4.84e-12	NA	NA	NA	Induced	NA	NA	NA
jhp_1104	3550.35	1.20492	4.33e-49	HP1180	FALSE	-0.47	Repressed	NA	NA	NA
jhp_0205	1687.51	1.25261	5.53e-51	HP0219	FALSE	-0.43	NA	NA	Induced	Repressed
jhp_1242	1844.31	1.30689	2.19e-27	NA	NA	-0.61	Repressed	NA	NA	NA
jhp_0661	1924.03	1.36879	5.93e-71	HP0723	FALSE	NA	NA	NA	NA	Induced
jhp_1425	2649.17	1.38251	8.58e-53	HP1402	FALSE	-0.43	NA	NA	NA	NA
jhp_1111	1046.24	1.38768	2.38e-44	HP1185	TRUE	4.47	NA	NA	NA	NA
jhp_0009	83136.9	1.46038	1.65e-70	HP0011	FALSE	NA	NA	Repressed	NA	NA
jhp_0008	388170	1.58059	5.58e-72	HP0011	FALSE	1.03	NA	Repressed	NA	NA
jhp_0939	7995.6	1.61193	2.29e-38	NA	NA	-0.43	NA	NA	NA	NA
jhp_1354	9094.44	1.73256	7.37e-82	HP1461	FALSE	-0.64	NA	NA	NA	Induced
jhp_0103	62263.4	1.76524	1.17e-58	HP0111	FALSE	-0.08	NA	NA	NA	NA
jhp_0102	26707	1.85724	2.59e-67	HP0111	FALSE	NA	Repressed	Repressed	NA	NA
jhp_0391	0.519769	1.89644	0.609557	NA	NA	NA	NA	NA	NA	NA
jhp_0597	26852.4	1.9353	1e-54	HP0652	FALSE	-0.23	NA	NA	NA	Induced
jhp_0101	108569	2.036	1.14e-75	HP0111	FALSE	0.47	Repressed	Repressed	NA	NA
jhp_0598	112550	2.1297	7.15e-38	HP0653	FALSE	-0.51	NA	NA	NA	Induced

## Sheet: Table S2 - RNAseq
Table S2: RNAseq data of comparisons of J99 WT vs M.Hpy99XIX KO and J99 WT vs complemented mutant
J99 wild-type x J99 M.Hpy99XIX KO					J99 wild-type x J99 M.Hpy99XIX complement
Locus_tag	ReadCount (mean)	log2FoldChange	FDR adjusted p-value		Locus_tag	ReadCount (mean)	log2FoldChange	FDR adjusted p-value
jhp_0001	12526.3	-0.278986	0.00376459		jhp_0001	14006.4	0.302588	0.000187591
jhp_0002	11694.1	-0.258668	0.00695729		jhp_0002	13162.3	0.335986	1.61e-05
jhp_0003	14129.2	-0.242221	0.00693339		jhp_0003	15630.7	0.303916	4.44e-05
jhp_0004	6608.41	-0.234888	0.0182119		jhp_0004	6491.47	-0.0172201	0.892644
jhp_0005	3656.3	-0.456633	4.79e-06		jhp_0005	4323.82	0.305253	0.000845771
jhp_0006	4831.89	-0.403031	1.16e-05		jhp_0006	5347.6	0.171244	0.0466335
jhp_0007	28311.2	-0.322151	0.00188056		jhp_0007	25763.4	-0.336832	0.000166973
jhp_0008	407029	1.57783	2.59e-43		jhp_0008	211402	0.341001	0.000790714
jhp_0009	83128.5	1.45773	1.2e-40		jhp_0009	46669.2	0.381223	2.08e-05
jhp_0010	9007.84	-0.383233	4.78e-06		jhp_0010	8825.07	-0.162206	0.0296549
jhp_0011	19542.4	-0.795344	2.56e-23		jhp_0011	22358.8	-0.0382178	0.601753
jhp_0012	31398	-0.396649	0.000209248		jhp_0012	32897.5	0.026146	0.79257
jhp_0013	2018.9	-1.96105	4.3e-85		jhp_0013	3075.95	0.131423	0.172959
jhp_0014	3560.13	-2.40861	1.72e-88		jhp_0014	5948.2	0.231726	0.0462864
jhp_0015	9834.91	-2.17208	8.96e-112		jhp_0015	16734.8	0.351875	0.000153126
jhp_0016	9641.94	-0.548292	1.54e-10		jhp_0016	10061.1	-0.116075	0.15447
jhp_0017	15810	0.162627	0.0806993		jhp_0017	15639.8	0.372482	1.83e-09
jhp_0018	14825.2	0.245605	0.00851982		jhp_0018	13908.1	0.314248	0.000328511
jhp_0019	2928.85	0.0399161	0.73098		jhp_0019	2520.89	-0.135658	0.186156
jhp_0020	6609.55	0.2693	0.00236699		jhp_0020	5273.34	-0.110953	0.132407
jhp_0021	10649.4	-3.55902	1.77e-244		jhp_0021	15359.9	-0.486875	7.92e-07
jhp_0022	65783	-0.16095	0.110263		jhp_0022	71313.7	0.319215	0.000664806
jhp_0023	105146	-0.0857549	0.357954		jhp_0023	110979	0.315155	2.86e-06
jhp_0024	69567.6	-0.0939884	0.455991		jhp_0024	73372.6	0.307204	0.00110972
jhp_0025	1293.56	-0.725676	1.45e-12		jhp_0025	1356.76	-0.246879	0.0210255
jhp_0026	8192.02	-0.891242	4.51e-16		jhp_0026	9257.91	-0.146541	0.210367
jhp_0027	17126.6	0.355711	0.00075817		jhp_0027	13912.2	0.0378729	0.644085
jhp_0028	9762.86	-0.00429422	0.976164		jhp_0028	7400.36	-0.605398	9.47e-18
jhp_0029	18532.1	-1.07193	2.62e-40		jhp_0029	14540.1	-1.90343	2.59e-199
jhp_0030	6631.12	-0.985976	1.3e-28		jhp_0030	5635.41	-1.32209	1.4e-76
jhp_0031	11426.3	-1.06715	5.35e-38		jhp_0031	10692.4	-0.962624	1.17e-43
jhp_0032	15536.2	-1.06989	4.05e-39		jhp_0032	14411.4	-1.00287	3.79e-54
jhp_0033	3448.76	-1.24169	2.21e-35		jhp_0033	3184.94	-1.1922	8.1e-71
jhp_0034	9201.2	-2.36888	2.07e-107		jhp_0034	13487.3	-0.126677	0.289201
jhp_0035	3382.06	-2.18762	1.05e-84		jhp_0035	4374.43	-0.460308	1.38e-07
jhp_0036	2313.02	-2.34883	5.34e-84		jhp_0036	3024.58	-0.48937	1.53e-08
jhp_0037	21165.5	-0.0796918	0.376185		jhp_0037	20079.2	0.0294995	0.671623
jhp_0038	21467.9	-0.0469529	0.648832		jhp_0038	20647.8	0.10063	0.230426
jhp_0039	19994.9	-0.0605313	0.498888		jhp_0039	19385.9	0.10898	0.0696094
jhp_0040	4018.07	-0.485219	6.33e-08		jhp_0040	4441.01	0.102946	0.196012
jhp_0041	10307	-0.55281	3.57e-10		jhp_0041	11657.5	0.113564	0.142129
jhp_0042	8061.29	-0.505741	1.29e-07		jhp_0042	8843.28	0.0652713	0.476644
jhp_0043	1043.36	0.0648254	0.619982		jhp_0043	952.756	0.0646836	0.605637
jhp_0044	2548.02	0.0270933	0.819932		jhp_0044	2375.03	0.0846636	0.452276
jhp_0045	7466.22	0.446231	0.00182979		jhp_0045	4898.73	-0.525914	0.000164404
jhp_0046	13892.6	0.310002	0.00946375		jhp_0046	10433.3	-0.251285	0.0012573
jhp_0047	21085.2	-0.384669	4.55e-05		jhp_0047	23743.9	0.235176	0.00867756
jhp_0048	68643.5	-0.74553	1.53e-16		jhp_0048	87807.8	0.305196	4.02e-05
jhp_0049	50375.8	-0.120446	0.434643		jhp_0049	45568.8	-0.155571	0.593484
jhp_0050	1093.77	0.34714	0.00445676		jhp_0050	684.745	-0.848006	2.94e-10
jhp_0051	36.0106	-0.272331	0.532154		jhp_0051	30.0689	-0.584233	0.196374
jhp_0052	47.465	-0.336953	0.409584		jhp_0052	46.8676	-0.0945801	0.853716
jhp_0053	169.686	-0.854661	1.33e-05		jhp_0053	166.936	-0.577695	0.00516669
jhp_0054	84.7269	-0.599466	0.0261621		jhp_0054	88.4195	-0.163767	0.607757
jhp_0055	62.3384	-0.70021	0.0295425		jhp_0055	54.4839	-0.871453	0.0152153
jhp_0056	161.146	-0.668423	0.0014655		jhp_0056	150.091	-0.599371	0.00353228
jhp_0057	80.3851	-0.414643	0.16339		jhp_0057	67.8027	-0.690803	0.0182597
jhp_0058	593.84	-0.798569	7.14e-10		jhp_0058	598.914	-0.434831	0.000526438
jhp_0059	129.301	-0.918498	1.75e-05		jhp_0059	138.777	-0.329402	0.223662
jhp_0060	180.116	-0.57179	0.00361508		jhp_0060	170.405	-0.449479	0.0349411
jhp_0061	4479.68	-0.426079	1.14e-05		jhp_0061	4348.79	-0.229533	0.00983807
jhp_0062	26928.9	0.664775	7.51e-10		jhp_0062	18136.2	-0.140931	0.216272
jhp_0063	20402.4	0.820601	2.31e-17		jhp_0063	12931.2	-0.120797	0.219822
jhp_0064	14164.5	1.09341	2.87e-28		jhp_0064	7649.15	-0.229342	0.0107726
jhp_0065	33293.6	0.633652	1.57e-10		jhp_0065	21438.1	-0.3241	0.000101893
jhp_0066	154985	0.475272	1.18e-05		jhp_0066	102935	-0.437267	6.67e-06
jhp_0067	487707	0.748406	2.22e-12		jhp_0067	166201	-12.2877	0
jhp_0068	245124	0.806789	1.35e-12		jhp_0068	81413.5	-13.0429	9.32e-204
jhp_0069	959.613	-0.10958	0.408336		jhp_0069	919.127	0.0253764	0.863059
jhp_0070	7107.3	0.105839	0.326453		jhp_0070	6209.4	-0.0220429	0.806077
jhp_0071	37833.6	-0.0607277	0.722117		jhp_0071	35308.8	-0.00347292	0.986106
jhp_0072	48533.5	0.219032	0.0177611		jhp_0072	35457.5	-0.455313	5.04e-08
jhp_0073	2474.75	0.1012	0.377157		jhp_0073	1768.84	-0.685782	2.07e-13
jhp_0074	4923.6	0.0545141	0.610959		jhp_0074	4685.01	0.167531	0.0168204
jhp_0075	29751	0.0616167	0.516116		jhp_0075	28176.9	0.161656	0.017284
jhp_0076	14501.6	0.191609	0.0393554		jhp_0076	11595.7	-0.192846	0.0157241
jhp_0077	28858.8	0.240473	0.00593489		jhp_0077	22390.9	-0.229694	0.00115252
jhp_0078	7335.52	0.240991	0.00791133		jhp_0078	5821.6	-0.159903	0.0327214
jhp_0079	30824.4	0.318128	0.000225159		jhp_0079	24764.4	-0.0350102	0.695129
jhp_0080	30919.7	0.509573	5.25e-09		jhp_0080	23403.6	0.011648	0.892526
jhp_0081	80411.3	0.386896	9.93e-06		jhp_0081	66739	0.132676	0.0437671
jhp_0082	17431.8	-1.27527	7.46e-49		jhp_0082	23877.8	0.162572	0.0320906
jhp_0083	12155.6	-0.838513	5.63e-23		jhp_0083	14499.7	0.0499862	0.579655
jhp_0085	2697.77	-0.157674	0.218313		jhp_0085	1811.16	-1.3465	8.71e-62
jhp_0086	2435.49	0.333997	0.00415592		jhp_0086	1859.89	-0.170566	0.182037
jhp_0087	3662.77	0.117216	0.352296		jhp_0087	3137.69	-0.0694841	0.638821
jhp_0088	6652.95	-0.472256	2.89e-06		jhp_0088	7150.28	0.0334491	0.798932
jhp_0089	51070.9	-1.42827	9.15e-32		jhp_0089	79038.7	0.405937	4.89e-05
jhp_0090	13475.3	-0.54653	1.25e-09		jhp_0090	15431.1	0.153068	0.029161
jhp_0091	32556.1	0.173921	0.10261		jhp_0091	30532.2	0.243142	0.00770831
jhp_0092	7994.49	0.36866	0.000145984		jhp_0092	5971.33	-0.19819	0.0409874
jhp_0093	2010.3	0.237	0.0586293		jhp_0093	1473.28	-0.423097	0.000563665
jhp_0094	20942.7	0.286902	0.000474456		jhp_0094	15152.5	-0.400888	1.48e-09
jhp_0095	89097.4	0.224798	0.00778236		jhp_0095	71818.7	-0.130495	0.0625411
jhp_0096	17614.4	-0.458421	1.06e-07		jhp_0096	18818.2	0.0294661	0.731449
jhp_0097	16074	-0.289851	0.00116199		jhp_0097	18372.2	0.349746	1.96e-07
jhp_0098	9257.51	-0.228403	0.021709		jhp_0098	9544.46	0.12649	0.182037
jhp_0099	3116.13	-0.307482	0.0120291		jhp_0099	3278.36	0.111296	0.420551
jhp_0100	6750.44	-0.548707	1.28e-06		jhp_0100	7922.73	0.215216	0.0841874
jhp_0101	110260	2.03341	2.99e-55		jhp_0101	40519.7	0.0705175	0.570078
jhp_0102	25985.5	1.85459	4.07e-59		jhp_0102	10765.3	0.129581	0.210367
jhp_0103	58262.4	1.76263	1.17e-50		jhp_0103	24415.1	0.0224006	0.847302
jhp_0104	5005.52	0.536123	1.42e-06		jhp_0104	3558.74	-0.143937	0.210367
jhp_0105	5045.11	0.329148	0.00128087		jhp_0105	3898.68	-0.13953	0.0961654
jhp_0106	3079.59	-1.00257	3.04e-26		jhp_0106	5129.04	0.793777	2.38e-22
jhp_0107	6846.91	-0.84586	5.31e-25		jhp_0107	11862.6	0.963954	3.8e-58
jhp_0108	9155.22	0.463276	2.44e-08		jhp_0108	7478.55	0.1719	0.0144499
jhp_0109	4825.42	0.657834	7.58e-11		jhp_0109	3506.14	0.0717199	0.490192
jhp_0110	24812.5	0.403766	5.95e-05		jhp_0110	20877.8	0.188665	0.0235096
jhp_0111	46342.9	0.207349	0.0256352		jhp_0111	43991.2	0.309338	4.42e-05
jhp_0112	6992.15	0.354053	0.00791133		jhp_0112	5653.77	0.019666	0.910091
jhp_0113	42881.3	0.536591	2.3e-11		jhp_0113	30046.8	-0.186339	0.0028223
jhp_0114	44233.7	0.218253	0.0234366		jhp_0114	35425.3	-0.158113	0.046352
jhp_0115	52261.3	-0.0226599	0.834861		jhp_0115	46124.8	-0.126259	0.16591
jhp_0116	51992.1	-0.230245	0.0153234		jhp_0116	49547.6	-0.101416	0.306682
jhp_0117	110006	-0.100678	0.240851		jhp_0117	102184	-0.0516419	0.444486
jhp_0118	29473.7	-0.180787	0.208716		jhp_0118	31639.8	0.273972	0.0351655
jhp_0119	166586	-0.424365	0.00104859		jhp_0119	179038	0.0720462	0.645278
jhp_0120	5870.3	-1.01366	1.51e-23		jhp_0120	6774.79	-0.16919	0.0717559
jhp_0121	10204.6	-0.866684	1.3e-14		jhp_0121	11276.6	-0.193789	0.0934919
jhp_0122	7255.4	-0.678272	1.95e-17		jhp_0122	9082.95	0.294578	1.88e-06
jhp_0123	3139.41	-0.731837	3.22e-09		jhp_0123	3706.5	0.0954338	0.513714
jhp_0124	6834.01	0.45375	1.02e-05		jhp_0124	5903.38	0.309992	1.84e-05
jhp_0125	8640.5	0.319759	0.000981616		jhp_0125	8075.06	0.378567	3.39e-07
jhp_0126	15226.4	0.206485	0.0280974		jhp_0126	15079.8	0.416364	9.1e-10
jhp_0127	8750.55	-0.129139	0.19423		jhp_0127	9324.69	0.300372	0.000866006
jhp_0128	31426.5	-2.28378	8.36e-108		jhp_0128	44710.3	-0.187701	0.0856141
jhp_0129	34444.9	-1.2476	4.77e-38		jhp_0129	39776.8	-0.326958	0.000450602
jhp_0130	3516.79	-1.01508	7.33e-24		jhp_0130	4133.08	-0.114899	0.21145
jhp_0131	9660.79	-0.913443	5.63e-30		jhp_0131	11518.3	-0.00276804	0.974719
jhp_0132	51759.2	0.81358	5.67e-20		jhp_0132	34623.1	0.0252265	0.818096
jhp_0133	25008.9	0.865402	2.85e-18		jhp_0133	15994.7	-0.0372976	0.773887
jhp_0134	14394.2	0.91723	4.32e-26		jhp_0134	8968.82	-0.0443117	0.605781
jhp_0135	48640.9	0.948152	1.05e-25		jhp_0135	30383.4	0.00453718	0.964231
jhp_0136	26936.7	0.832869	1.1e-27		jhp_0136	17471	-0.0380179	0.643711
jhp_0137	38574.8	0.82723	1.97e-25		jhp_0137	23885.9	-0.184116	0.0145364
jhp_0138	14258.3	0.647408	3.47e-16		jhp_0138	9024.44	-0.362503	3.8e-06
jhp_0139	7502.93	-0.0764793	0.513114		jhp_0139	7204.44	0.0670569	0.609199
jhp_0140	3405.94	0.0330213	0.794593		jhp_0140	2803.45	-0.283864	0.0134991
jhp_0141	54411.2	-0.0677185	0.513114		jhp_0141	61601.9	0.508027	8.26e-11
jhp_0142	62260	0.0897329	0.307703		jhp_0142	65451	0.45897	1.12e-13
jhp_0143	12460.8	-0.147483	0.124039		jhp_0143	13373.1	0.305345	0.000163921
jhp_0144	19694.9	-0.176605	0.0594154		jhp_0144	20549.4	0.205553	0.00919
jhp_0145	6791.36	-0.136569	0.168975		jhp_0145	6173.9	-0.152404	0.0202609
jhp_0146	3050.15	-0.0886683	0.428961		jhp_0146	2471.7	-0.471175	1.84e-07
jhp_0147	3788.97	0.297402	0.00167836		jhp_0147	3212.97	0.0958274	0.268826
jhp_0148	26213.5	-0.188877	0.0884126		jhp_0148	25821.9	0.0339301	0.753334
jhp_0149	7317.91	-0.0185611	0.869086		jhp_0149	7075.92	0.140901	0.107612
jhp_0150	13629.7	-0.103406	0.310413		jhp_0150	12568	-0.0752623	0.44006
jhp_0151	22943	-0.137128	0.107659		jhp_0151	21630.2	-0.0437478	0.601114
jhp_0152	65138.4	-0.183602	0.100316		jhp_0152	76588.1	0.505228	9.72e-09
jhp_0153	3338.43	0.535511	4.16e-05		jhp_0153	2183.49	-0.411408	0.00176423
jhp_0154	2688.88	0.486305	2.89e-07		jhp_0154	1935.79	-0.165521	0.0726433
jhp_0155	18219.8	0.496383	6.11e-08		jhp_0155	14088.7	0.0576483	0.545456
jhp_0156	14539.3	0.469282	8.64e-08		jhp_0156	11992.6	0.205097	0.00378247
jhp_0157	11776.6	0.393843	7.72e-06		jhp_0157	9210.81	-0.0284137	0.783091
jhp_0158	4136.81	-0.0141413	0.899352		jhp_0158	3799.78	0.000193136	0.998361
jhp_0159	1485.71	-0.0471645	0.666157		jhp_0159	1325.29	-0.118639	0.210884
jhp_0160	2358.39	-0.220191	0.0550691		jhp_0160	2008.65	-0.451108	2.43e-05
jhp_0161	45924.3	-0.207196	0.0310775		jhp_0161	46996.2	0.123836	0.0599003
jhp_0162	57888.4	-0.195627	0.0326292		jhp_0162	59924.1	0.167051	0.028566
jhp_0163	40184.8	-0.0704761	0.470143		jhp_0163	38761.8	0.0860853	0.285009
jhp_0164	24372.6	-0.00735709	0.951586		jhp_0164	19134.5	-0.487291	7.61e-09
jhp_0165	12036.5	0.100748	0.451907		jhp_0165	8497.23	-0.737473	5.14e-11
jhp_0166	5796.17	-0.332115	0.000219996		jhp_0166	5970.64	0.0332985	0.718066
jhp_0167	2980.26	-0.074217	0.43983		jhp_0167	2812.39	0.0196779	0.839429
jhp_0168	6033.76	-0.343141	0.00114782		jhp_0168	5606.13	-0.290567	0.00473269
jhp_0169	18593.7	0.0420007	0.654704		jhp_0169	16623.6	-0.0216326	0.818096
jhp_0170	31737	0.0818801	0.392931		jhp_0170	28179.6	0.000667765	0.992471
jhp_0171	30510.4	0.0859432	0.36942		jhp_0171	27095.7	0.00516673	0.945804
jhp_0172	12445.1	-0.0412871	0.661311		jhp_0172	11665.3	0.0320321	0.695793
jhp_0173	36012.5	0.0190112	0.865241		jhp_0173	35040.6	0.193788	0.0278361
jhp_0174	649.426	-0.492434	0.00014358		jhp_0174	757.268	0.243773	0.0282987
jhp_0175	4241.14	0.181593	0.0428296		jhp_0175	3931.79	0.220254	0.00581049
jhp_0176	15495.9	-0.00114875	0.992519		jhp_0176	14013.5	-0.0293576	0.801533
jhp_0177	35808	0.0376023	0.766094		jhp_0177	35635.4	0.273216	0.00451278
jhp_0178	61542.3	0.0400853	0.716496		jhp_0178	59922.1	0.216476	0.00386824
jhp_0179	24203.4	-0.0499157	0.593597		jhp_0179	23843.3	0.163277	0.0120548
jhp_0180	14396.9	0.500827	4.31e-07		jhp_0180	11181.6	0.073307	0.384071
jhp_0181	14081.4	0.714463	5e-15		jhp_0181	10061.8	0.0910971	0.275803
jhp_0182	17866.8	0.515429	2.39e-08		jhp_0182	13298.3	-0.0307083	0.728186
jhp_0183	27455	-0.0593325	0.553174		jhp_0183	25942.6	0.0384408	0.677875
jhp_0184	21464.7	-0.226178	0.0307477		jhp_0184	21317.6	0.0211098	0.856048
jhp_0185	19913.9	-0.218719	0.0290402		jhp_0185	19853.9	0.0396123	0.687618
jhp_0186	33705.2	-0.259006	0.00518609		jhp_0186	33885	0.0273686	0.781744
jhp_0187	59680.1	-0.29855	0.000279585		jhp_0187	60321.8	0.00854588	0.917263
jhp_0188	46188.7	-0.347947	0.000123539		jhp_0188	46971.1	-0.017095	0.863759
jhp_0189	14190.3	-0.451512	3.54e-06		jhp_0189	13766.4	-0.25617	0.000557246
jhp_0190	7938.51	0.0599753	0.636855		jhp_0190	7937.56	0.303464	0.00581393
jhp_0191	2831.08	-0.0296447	0.792345		jhp_0191	2022.62	-0.869187	5.32e-26
jhp_0192	184.987	-0.626299	0.18806		jhp_0192	178.746	-0.439612	0.20275
jhp_0193	12524.4	-1.02515	2.46e-39		jhp_0193	13705	-0.34691	3.54e-08
jhp_0194	7800.57	-0.62052	1.12e-09		jhp_0194	7550.03	-0.420776	0.000133656
jhp_0195	13151.3	0.393745	0.000670979		jhp_0195	9649.74	-0.222815	0.0496306
jhp_0196	43073.4	0.0787543	0.407458		jhp_0196	43627.1	0.355615	1.16e-08
jhp_0197	4690.59	0.199732	0.108111		jhp_0197	3726.82	-0.206809	0.126805
jhp_0198	12158.7	0.0315926	0.7761		jhp_0198	11097.3	0.0296857	0.764818
jhp_0199	26793.8	0.0343786	0.738345		jhp_0199	24567.1	0.0451481	0.604669
jhp_0200	6781.19	-0.7885	8.04e-15		jhp_0200	8443.04	0.204584	0.035646
jhp_0201	7658.66	-0.260724	0.00456294		jhp_0201	8249.89	0.218036	0.00224742
jhp_0202	11532	-0.368592	4.17e-06		jhp_0202	12066.8	0.0457596	0.521084
jhp_0203	12051.5	0.0155309	0.889674		jhp_0203	10670.3	-0.0773633	0.406575
jhp_0204	16885.2	-0.0779231	0.487517		jhp_0204	17819.6	0.321591	0.000182837
jhp_0205	2116.15	1.24953	5.52e-35		jhp_0205	996.552	-0.435346	6.76e-05
jhp_0206	9311.58	0.110159	0.298592		jhp_0206	6437.97	-0.801639	4.16e-19
jhp_0207	13523.2	-0.212408	0.0250116		jhp_0207	10428.2	-0.803767	5.68e-26
jhp_0208	8209.27	-0.278333	0.00485982		jhp_0208	7518.98	-0.272306	0.00135746
jhp_0209	11598.3	-0.252524	0.0039887		jhp_0209	10732.7	-0.213038	0.00160562
jhp_0210	104663	-1.09381	1.29e-36		jhp_0210	172558	0.723234	2.29e-22
jhp_0211	5124.36	0.887013	1.44e-19		jhp_0211	2974.65	-0.304906	0.00208847
jhp_0212	10471.1	0.812594	2e-14		jhp_0212	6711.63	-0.0980269	0.220607
jhp_0213	610.03	0.375845	0.00851982		jhp_0213	416.233	-0.479983	0.0034983
jhp_0214	85615.6	0.381651	7.68e-05		jhp_0214	92097.8	0.775464	4.7e-35
jhp_0215	1976.72	0.0319984	0.790311		jhp_0215	1774.44	-0.0190758	0.866284
jhp_0216	45339.1	0.0889452	0.438688		jhp_0216	43092.3	0.195979	0.033371
jhp_0217	22609.7	0.0868452	0.498888		jhp_0217	22129.1	0.272016	0.0164601
jhp_0218	42292.2	0.0899057	0.357954		jhp_0218	37538.9	0.0083061	0.933711
jhp_0219	11369	0.221898	0.00812099		jhp_0219	9063.41	-0.168633	0.0241789
jhp_0220	10819.9	0.148711	0.121112		jhp_0220	9139.86	-0.0764013	0.403477
jhp_0221	5142.6	-0.475868	9.69e-08		jhp_0221	4673.91	-0.494813	3.54e-13
jhp_0222	7407.1	-0.383749	9.13e-06		jhp_0222	6686.72	-0.424478	9.61e-11
jhp_0223	15559.7	-0.131183	0.221801		jhp_0223	13435.1	-0.30706	5.1e-05
jhp_0224	17032.4	-0.165495	0.0927632		jhp_0224	14583.1	-0.370842	3.84e-06
jhp_0225	12473.7	-0.164884	0.0931622		jhp_0225	10488.4	-0.431358	1.14e-07
jhp_0226	18607.9	-0.104439	0.297285		jhp_0226	15905.4	-0.311819	8.4e-05
jhp_0227	35158.4	-0.244963	0.0508065		jhp_0227	35053.9	0.0173721	0.908786
jhp_0228	94185.3	-0.292671	0.0185624		jhp_0228	103853	0.253284	0.0404088
jhp_0229	10969.3	0.46396	1.99e-08		jhp_0229	8315.49	-0.0375295	0.63273
jhp_0230	6858.39	0.400575	0.000964203		jhp_0230	5574.83	0.0908541	0.34239
jhp_0231	13189.6	0.442253	1.28e-06		jhp_0231	10637.7	0.113973	0.104769
jhp_0232	37198.6	0.227086	0.0192395		jhp_0232	30553.8	-0.0710886	0.438226
jhp_0233	13090	-0.0761886	0.516954		jhp_0233	12196.4	-0.0194224	0.829298
jhp_0234	7974.97	-0.22989	0.00822907		jhp_0234	7346.61	-0.204246	0.00113155
jhp_0235	5257.55	-0.327581	9.45e-05		jhp_0235	4903.49	-0.262216	0.000140168
jhp_0236	5483.39	0.145941	0.132641		jhp_0236	4872.18	0.0677285	0.452309
jhp_0237	51877.3	-0.0737282	0.406164		jhp_0237	50130.7	0.0875764	0.155424
jhp_0238	46020.1	-0.120837	0.19096		jhp_0238	46543.9	0.170257	0.0190528
jhp_0239	20616.1	-0.235624	0.00668088		jhp_0239	20187	-0.0256555	0.773887
jhp_0240	3300.65	-0.221487	0.0283648		jhp_0240	2894.45	-0.354759	1.56e-05
jhp_0241	7683.82	-0.324622	0.000352473		jhp_0241	6819.01	-0.420767	5.56e-11
jhp_0242	5845.51	-0.591565	4.69e-08		jhp_0242	5668.66	-0.386123	1.05e-05
jhp_0243	8258.42	-1.33376	2.6e-43		jhp_0243	9571.02	-0.375299	6.22e-06
jhp_0244	783.671	0.244902	0.0402994		jhp_0244	527.339	-0.717836	1.21e-09
jhp_0245	1413.77	0.586715	6.56e-09		jhp_0245	943.577	-0.273631	0.0221692
jhp_0246	4185.44	0.210187	0.184835		jhp_0246	3577.37	0.0222357	0.892644
jhp_0247	1550.2	0.369815	0.0136673		jhp_0247	1187.86	-0.118088	0.447776
jhp_0248	863.086	0.553836	4.82e-07		jhp_0248	599.013	-0.193686	0.108459
jhp_0249	39695.2	0.145737	0.139974		jhp_0249	39818.2	0.392868	3.57e-09
jhp_0250	12043.8	0.463756	2.23e-08		jhp_0250	9916.74	0.194282	0.0049565
jhp_0251	19570.9	0.501268	1.89e-08		jhp_0251	15213.2	0.0781747	0.371217
jhp_0252	21604.9	0.473557	2.23e-08		jhp_0252	17042.3	0.0870874	0.186732
jhp_0253	14817	-0.0525852	0.56924		jhp_0253	14955	0.226255	0.000375422
jhp_0254	27619.8	0.0804828	0.356179		jhp_0254	26500.3	0.214704	0.000311433
jhp_0255	7160.3	0.129133	0.1982		jhp_0255	6221.15	-0.0126455	0.899497
jhp_0256	12342.4	0.261964	0.00114942		jhp_0256	9721	-0.15909	0.016387
jhp_0257	7664.59	0.157594	0.110378		jhp_0257	6117.65	-0.23834	0.000793454
jhp_0258	4617.1	0.189285	0.0329483		jhp_0258	3582.77	-0.290685	5.1e-05
jhp_0259	6660.08	-0.130916	0.233357		jhp_0259	6004.48	-0.172805	0.0306321
jhp_0260	36029.2	-0.342732	0.00108196		jhp_0260	38163.7	0.102845	0.341056
jhp_0261	13725.7	-0.138421	0.177748		jhp_0261	12740	-0.0902982	0.359723
jhp_0262	4169.88	-0.216242	0.0186812		jhp_0262	3754.43	-0.264047	0.00216167
jhp_0263	13290.4	0.0514512	0.582368		jhp_0263	10934.5	-0.262989	9.92e-05
jhp_0264	5786.56	-0.000108145	0.99901		jhp_0264	4176.51	-0.786203	8.09e-33
jhp_0265	7672.75	-0.22344	0.0332504		jhp_0265	6275.01	-0.595637	2.43e-17
jhp_0266	3548.54	-0.0627901	0.565919		jhp_0266	3163.07	-0.138004	0.16876
jhp_0267	11346.3	0.0116972	0.917024		jhp_0267	10356.3	0.00729954	0.94826
jhp_0268	7720.66	0.283901	0.00258729		jhp_0268	6678.18	0.136987	0.0666556
jhp_0269	10930.4	0.335365	0.000220525		jhp_0269	8939.41	0.0356973	0.716697
jhp_0270	10752.3	0.335694	0.000216028		jhp_0270	9009.07	0.104299	0.219382
jhp_0271	9794.91	0.350775	8.77e-06		jhp_0271	7849.29	-0.00701851	0.932843
jhp_0272	5473.99	0.106107	0.291898		jhp_0272	4637.56	-0.113478	0.265195
jhp_0273	7458.09	0.0401966	0.673575		jhp_0273	6612.63	-0.0474115	0.591618
jhp_0274	25908.7	-0.00258877	0.982949		jhp_0274	21002.9	-0.371736	3.46e-09
jhp_0275	6760.78	0.0917988	0.346547		jhp_0275	5296.62	-0.375619	6.86e-08
jhp_0276	3137.48	0.0266949	0.811072		jhp_0276	2502.35	-0.392262	8.67e-07
jhp_0277	6072.93	0.00896208	0.941512		jhp_0277	4843.37	-0.413621	3.33e-07
jhp_0278	6008.26	-0.0971849	0.442248		jhp_0278	4782.83	-0.545171	4.91e-14
jhp_0279	21341.8	0.476883	5.6e-07		jhp_0279	26026.9	1.13184	6.17e-49
jhp_0280	2500.42	-0.721554	6.77e-11		jhp_0280	4096.29	0.909954	7.42e-19
jhp_0281	19677.5	0.482229	1.68e-07		jhp_0281	15458.6	0.0836428	0.358016
jhp_0282	29965.2	0.220887	0.0128775		jhp_0282	26096.4	0.0898135	0.20099
jhp_0283	60541.9	-0.553544	2.32e-10		jhp_0283	65654	-0.00573611	0.950702
jhp_0284	20406.2	-1.06853	3.84e-32		jhp_0284	26880.8	0.176352	0.0619042
jhp_0286	8928.49	-1.12638	1.07e-34		jhp_0286	11770.1	0.143341	0.106508
jhp_0287	10968.6	-1.10445	2.95e-25		jhp_0287	14557	0.175658	0.105345
jhp_0288	12238.1	-0.930972	7.57e-25		jhp_0288	15325.4	0.124668	0.157543
jhp_0289	8270.33	-0.797004	2.38e-14		jhp_0289	9472.2	-0.0345561	0.781416
jhp_0290	65273.4	-0.61819	6.66e-12		jhp_0290	89703.1	0.569223	2.13e-14
jhp_0291	29337.5	-0.345741	0.000109869		jhp_0291	33622.8	0.312733	1.53e-05
jhp_0292	8724.07	-0.343629	0.00116199		jhp_0292	9749.37	0.248767	0.00858119
jhp_0293	5804.76	-0.158454	0.138201		jhp_0293	5782.5	0.0927877	0.33416
jhp_0294	3936.32	-1.33506	3.68e-42		jhp_0294	6257.87	0.513884	1.55e-09
jhp_0295	11682.2	-0.995246	9.78e-37		jhp_0295	18770	0.714384	5.57e-30
jhp_0296	3659.73	-0.906744	1.55e-21		jhp_0296	5725.72	0.701248	1.34e-16
jhp_0297	7660.1	-0.901209	6.29e-22		jhp_0297	10972.8	0.493739	4.11e-09
jhp_0298	1655.41	0.315583	0.00102077		jhp_0298	1327.61	-0.0456322	0.703947
jhp_0299	5871.49	-2.05356	3.7e-81		jhp_0299	8225.75	-0.147096	0.0666572
jhp_0300	4216.97	-2.35511	9.04e-80		jhp_0300	5459.51	-0.528367	3.37e-05
jhp_0301	56957.8	0.996581	2.16e-29		jhp_0301	34568.1	-0.0164451	0.885992
jhp_0302	58105.7	-0.538809	2.88e-10		jhp_0302	66575	0.160322	0.032893
jhp_0303	26295.6	-0.58581	9.37e-09		jhp_0303	31692.5	0.259112	0.0136729
jhp_0304	10954.2	0.169506	0.0928167		jhp_0304	10502.6	0.297706	9.28e-07
jhp_0305	22019.3	0.103439	0.342886		jhp_0305	22285.7	0.377304	1.55e-05
jhp_0306	10723.9	-0.600067	4.07e-06		jhp_0306	12818.4	0.225918	0.10385
jhp_0307	20948.4	-0.0693517	0.491436		jhp_0307	19670.2	0.0112952	0.906488
jhp_0308	16465.4	0.0607182	0.526452		jhp_0308	14636.3	-0.0186085	0.822837
jhp_0310	3957.09	-0.0605617	0.634379		jhp_0310	3123.48	-0.53331	7.96e-08
jhp_0311	1904.01	0.489503	1.46e-06		jhp_0311	1161.71	-0.726878	7.88e-15
jhp_0312	3363.66	0.436171	1.66e-06		jhp_0312	2286.72	-0.415156	7.69e-07
jhp_0313	32041.9	-0.059831	0.519263		jhp_0313	29101.4	-0.0779608	0.229608
jhp_0314	20929.4	0.157002	0.0704261		jhp_0314	17127.2	-0.161262	0.0169764
jhp_0315	7274.04	0.193564	0.0938584		jhp_0315	5701.28	-0.25335	0.00260918
jhp_0316	9113.17	0.0237299	0.850639		jhp_0316	7463.77	-0.306495	0.00100649
jhp_0317	2084.58	-0.147036	0.229334		jhp_0317	1781.49	-0.359431	0.0012527
jhp_0318	11923.1	-0.221093	0.0186409		jhp_0318	11605.1	-0.0308179	0.685736
jhp_0319	7183.2	0.0970351	0.285892		jhp_0319	6194.75	-0.0684423	0.376196
jhp_0320	5282.07	0.230648	0.012284		jhp_0320	4499.73	0.0378648	0.68999
jhp_0321	1848.21	0.250925	0.017521		jhp_0321	1345.73	-0.424159	7.65e-06
jhp_0322	6296.43	0.374644	4.69e-06		jhp_0322	4995.88	-0.00862016	0.915084
jhp_0323	26500.9	0.377765	1.37e-05		jhp_0323	23482.6	0.298853	7.51e-07
jhp_0324	19150.9	0.668043	1.62e-14		jhp_0324	12681.3	-0.192083	0.020393
jhp_0325	15943.4	0.797304	1.9e-23		jhp_0325	9530.4	-0.337664	2.42e-06
jhp_0326	10967.7	0.666258	2.69e-17		jhp_0326	7294.1	-0.179435	0.0126414
jhp_0327	8120.47	0.6747	1.3e-14		jhp_0327	5323.12	-0.21286	0.0123574
jhp_0328	9677.34	0.528828	5.81e-07		jhp_0328	6676.66	-0.24336	0.0081741
jhp_0329	14736.5	0.342447	0.000104415		jhp_0329	10952.3	-0.243175	0.000708526
jhp_0330	4811.28	0.0992509	0.364048		jhp_0330	3643.22	-0.482112	6.15e-07
jhp_0331	1078.1	0.300798	0.34019		jhp_0331	693.494	-0.816261	5.41e-05
jhp_0332	333.128	0.276036	0.0741529		jhp_0332	201.083	-1.11923	5.04e-10
jhp_0333	6276.58	0.163284	0.0685048		jhp_0333	5663.17	0.127529	0.119862
jhp_0334	2203.65	-0.965862	4.76e-26		jhp_0334	3005.86	0.330189	0.000220889
jhp_0335	16841.4	0.449743	2.77e-07		jhp_0335	12940.1	-0.014829	0.8693
jhp_0336	30037.2	0.345063	0.000211334		jhp_0336	24712.8	0.0626807	0.395504
jhp_0337	20913.8	0.0748316	0.425595		jhp_0337	20266	0.236445	0.00057235
jhp_0338	3369.52	0.134843	0.19391		jhp_0338	2667.72	-0.290964	0.000243921
jhp_0339	2421.31	0.20451	0.0529322		jhp_0339	1844	-0.333931	3.82e-05
jhp_0340	8608.99	0.0512896	0.597121		jhp_0340	7264.59	-0.184459	0.0153866
jhp_0341	3137.3	0.120072	0.246536		jhp_0341	2858.34	0.11299	0.224616
jhp_0342	8415.29	-0.945147	4.29e-27		jhp_0342	10003.6	-0.0350162	0.748667
jhp_0343	9942.87	0.220503	0.0106205		jhp_0343	8338.34	-0.0194162	0.831068
jhp_0344	2320	0.167337	0.13944		jhp_0344	1895.98	-0.151853	0.142713
jhp_0345	1754.31	-0.111615	0.416744		jhp_0345	1637.98	-0.0463165	0.770465
jhp_0346	9834.15	0.422709	0.00231372		jhp_0346	7858.9	0.0632138	0.704757
jhp_0347	10718.2	0.537418	2.03e-08		jhp_0347	6482.98	-0.685152	2.36e-14
jhp_0348	8049.66	0.275195	0.00388661		jhp_0348	7286.76	0.249264	0.0172147
jhp_0349	1184.49	-0.815395	5.69e-12		jhp_0349	2155.83	1.08461	2.33e-47
jhp_0350	10076	0.612594	2.95e-11		jhp_0350	7894.52	0.22402	0.00094833
jhp_0351	15470.2	-0.381071	0.000100749		jhp_0351	15421.9	-0.106279	0.32247
jhp_0352	11858.6	-0.383506	7.61e-05		jhp_0352	12520.2	0.058214	0.583731
jhp_0353	20286.5	-0.250467	0.00769053		jhp_0353	19538.4	-0.0888168	0.175734
jhp_0354	13618.3	-0.221293	0.0279571		jhp_0354	13429.6	0.00890467	0.935952
jhp_0355	15339.3	-0.236766	0.0199023		jhp_0355	15496.4	0.0634212	0.541933
jhp_0356	66129.2	0.0686472	0.419021		jhp_0356	62550.2	0.164571	0.00478122
jhp_0357	42675.6	0.213617	0.0216668		jhp_0357	35606.9	-0.0403453	0.609199
jhp_0358	34143.3	0.125534	0.222008		jhp_0358	30822.6	0.0922094	0.242675
jhp_0359	7535.82	0.555237	1.37e-05		jhp_0359	5036.51	-0.314165	0.0235033
jhp_0360	3022.36	-0.604473	3.65e-10		jhp_0360	3080.95	-0.235966	0.0240013
jhp_0361	2004.33	-0.465193	2.9e-06		jhp_0361	1997.71	-0.183294	0.062114
jhp_0362	3144.92	-0.342814	0.00030835		jhp_0362	2931.21	-0.279437	0.00122197
jhp_0363	4748.09	-0.375451	1.06e-05		jhp_0363	4522.42	-0.242466	0.000588427
jhp_0364	8500.6	-0.419383	1.28e-05		jhp_0364	8799.21	-0.0308932	0.773887
jhp_0365	9804.1	-0.320172	0.00495589		jhp_0365	9718.04	-0.0708374	0.586518
jhp_0366	11887	-0.132088	0.16339		jhp_0366	12064.6	0.169859	0.0303168
jhp_0367	9750.18	-0.175924	0.0547647		jhp_0367	10474.2	0.282528	0.000374538
jhp_0368	11631.8	-0.16834	0.083446		jhp_0368	11777.2	0.129374	0.222881
jhp_0369	14083.5	0.0447464	0.648832		jhp_0369	12506.8	-0.0368402	0.630538
jhp_0370	8658.09	-0.0197228	0.850588		jhp_0370	7388.51	-0.227107	0.00531419
jhp_0371	11448.1	-0.223112	0.017521		jhp_0371	10322.2	-0.264852	0.000905643
jhp_0372	7482.02	-0.312952	0.00236413		jhp_0372	6816.35	-0.321938	8.65e-05
jhp_0373	30073.6	-0.00213403	0.987042		jhp_0373	29967.6	0.236543	0.0242062
jhp_0374	16639.4	0.0724745	0.407458		jhp_0374	15006.7	0.0354581	0.630538
jhp_0375	13937.7	0.287537	0.00190767		jhp_0375	11229.2	-0.0622265	0.390238
jhp_0376	7965.94	0.267497	0.00481177		jhp_0376	6259.6	-0.158842	0.0670227
jhp_0377	34921.1	0.276963	0.00369246		jhp_0377	27355.3	-0.157947	0.0281522
jhp_0378	4054.62	-0.139637	0.183188		jhp_0378	3451.57	-0.363447	2.67e-06
jhp_0379	7894.46	-0.226269	0.0161445		jhp_0379	6991.46	-0.325299	8.41e-05
jhp_0380	8763.73	-0.0258955	0.795086		jhp_0380	7166.44	-0.37076	1.51e-07
jhp_0381	15636.5	0.0796222	0.516954		jhp_0381	14925.9	0.197848	0.0877784
jhp_0382	7504.15	0.0654076	0.511706		jhp_0382	6363.68	-0.15274	0.0558722
jhp_0383	12613.8	0.358241	1.19e-05		jhp_0383	9356.24	-0.23079	0.000971701
jhp_0384	41012.3	-0.586055	0.0458771		jhp_0384	46177.7	0.0701961	0.821759
jhp_0385	20182.8	-0.414685	0.0012737		jhp_0385	19609.5	-0.217889	0.118917
jhp_0386	68830.7	0.190112	0.0988344		jhp_0386	69308	0.443286	1.31e-08
jhp_0387	49057.5	0.435608	5.17e-06		jhp_0387	45443.9	0.470637	1.09e-11
jhp_0388	20212.8	0.254502	0.014392		jhp_0388	18632.5	0.279091	0.0034983
jhp_0389	34992.7	0.105084	0.325408		jhp_0389	32741.2	0.171902	0.0610341
jhp_0390	17357.7	0.197956	0.0150957		jhp_0390	14857	0.0160632	0.836648
jhp_0391	0.321842	1.88302	0.701495		jhp_0392	9284.4	-0.0931478	0.259907
jhp_0392	11937.1	0.351133	9.14e-05		jhp_0393	8944.9	-0.170394	0.0188561
jhp_0393	11751.4	0.341552	0.000634693		jhp_0394	16536.4	-0.0756062	0.423143
jhp_0394	19067.1	0.0749135	0.464569		jhp_0395	10120.1	-0.0456747	0.670131
jhp_0395	11695.1	0.111005	0.262676		jhp_0396	5241.89	-0.14935	0.16307
jhp_0396	5976.01	-0.0256414	0.831978		jhp_0397	15682.8	0.309846	0.0424585
jhp_0397	12395.7	-0.694577	5.81e-07		jhp_0398	1356.86	0.822863	1.48e-14
jhp_0398	1684.44	1.09648	4.63e-19		jhp_0399	1004.88	0.993194	3.62e-24
jhp_0399	1108.14	1.00873	1.76e-20		jhp_0400	2434.1	0.856239	7.93e-28
jhp_0400	2348.51	0.562926	1.47e-08		jhp_0401	2780.96	0.0867069	0.504705
jhp_0401	3050.13	0.0947889	0.406096		jhp_0402	5398.89	-0.115572	0.474045
jhp_0402	8073.48	0.70534	2.5e-08		jhp_0403	8862.26	-0.134666	0.0733337
jhp_0403	14706.7	0.923983	1.52e-28		jhp_0404	14586.2	0.019679	0.840872
jhp_0404	23569.3	0.980236	2.51e-32		jhp_0405	32378	0.197379	0.00861709
jhp_0405	46810.3	0.876253	6.28e-26		jhp_0406	7723.69	0.0130565	0.892644
jhp_0406	7791.85	-0.231654	0.0142465		jhp_0407	3737.67	-0.37573	1.43e-06
jhp_0407	4797.1	0.107533	0.283592		jhp_0408	8035.89	-0.180306	0.0377499
jhp_0408	9804.83	0.137052	0.150023		jhp_0409	11474.4	0.0118606	0.901
jhp_0409	14328.4	0.36895	6.28e-05		jhp_0410	20586.7	0.127941	0.11289
jhp_0410	24401.2	0.339778	0.000219996		jhp_0411	37963	0.234221	0.000437559
jhp_0411	41221.4	0.21262	0.0141542		jhp_0412	11180	0.0905756	0.226866
jhp_0412	11740.2	-0.027575	0.779672		jhp_0413	12879	0.0233823	0.795602
jhp_0413	14190.3	0.0420063	0.669052		jhp_0414	92.3832	-0.695778	0.0276552
jhp_0414	105.005	-0.561213	0.0450665		jhp_0415	122.238	-0.763195	0.000852286
jhp_0415	158.279	-0.185362	0.445815		jhp_0417	6431.81	-0.101725	0.326215
jhp_0417	8455.79	0.400146	9.89e-05		jhp_0418	12416.7	0.131413	0.141615
jhp_0418	16647.3	0.646753	2.14e-12		jhp_0419	3969.51	0.00387198	0.963696
jhp_0419	5970.16	0.809383	2.14e-24		jhp_0420	20813.7	0.277005	1.53e-05
jhp_0420	28376.6	0.811254	1.17e-19		jhp_0421	8997.27	0.307054	6.48e-05
jhp_0421	11106.7	0.607992	2.74e-11		jhp_0422	41970.3	0.419799	1.1e-12
jhp_0422	45701.8	0.406662	6.34e-06		jhp_0423	8715.92	0.0604451	0.391181
jhp_0423	8801.47	-0.176602	0.0444833		jhp_0424	26190.9	0.778916	1.09e-32
jhp_0424	20936	-0.024031	0.820294		jhp_0425	1143.69	-0.338347	0.00157819
jhp_0425	1641.88	0.432111	1.14e-05		jhp_0426	698.777	-0.42535	0.000298259
jhp_0426	1020.78	0.410485	0.00032986		jhp_0427	347.815	-0.638451	1.52e-05
jhp_0427	562.804	0.514468	0.000477762		jhp_0428	5323.71	0.142691	0.087478
jhp_0428	6586.86	0.462446	3.05e-07		jhp_0429	3263.86	1.27684	7.83e-58
jhp_0429	1200.86	-2.73719	3.31e-107		jhp_0430	18168	3.19894	0
jhp_0430	2267.71	-2.63005	1.08e-155		jhp_0431	1550.81	1.21637	6.05e-41
jhp_0431	1335.34	0.693407	4.88e-11		jhp_0432	41037.3	0.3246	4.28e-06
jhp_0432	47380.7	0.460374	3.94e-08		jhp_0433	14726.3	0.0217617	0.791285
jhp_0433	18613	0.408651	2.75e-07		jhp_0434	9381.71	-0.137118	0.158915
jhp_0434	11093.9	0.0887721	0.398963		jhp_0435	3020.26	-0.381893	5.65e-06
jhp_0435	3901.31	0.120365	0.240851		jhp_0436	1373.98	-0.468773	3.85e-05
jhp_0436	1640.59	-0.182869	0.148924		jhp_0437	15325.6	0.336875	8.08e-08
jhp_0437	13868.2	-0.199251	0.0203956		jhp_0438	157237	0.326708	1.48e-06
jhp_0438	161178	0.15183	0.0849944		jhp_0439	35738.8	0.0109589	0.887296
jhp_0439	38892.4	-0.00524695	0.957113		jhp_0440	333.066	-0.218388	0.189386
jhp_0440	372.214	-0.149065	0.363201		jhp_0441	81.0844	-0.492278	0.13424
jhp_0441	84.2177	-0.677601	0.0169741		jhp_0442	17379	-0.0755672	0.309485
jhp_0442	20337.2	0.115729	0.187457		jhp_0443	14826.9	0.214552	0.0216126
jhp_0443	15055.8	0.00802787	0.94458		jhp_0444	22394.1	0.276978	0.0773285
jhp_0444	24702.2	0.299677	0.259055		jhp_0445	4621.41	-0.161531	0.212336
jhp_0445	5426.42	0.048549	0.720968		jhp_0446	3663.07	-0.363014	2.99e-07
jhp_0446	4204.17	-0.21006	0.0565373		jhp_0447	3054.12	-0.0662368	0.450187
jhp_0447	3477.49	0.0482557	0.678395		jhp_0448	8430.58	0.0847869	0.337195
jhp_0448	8176.51	-0.275761	0.0107361		jhp_0449	45947.4	0.0610651	0.461663
jhp_0449	50077.7	0.0483334	0.62871		jhp_0450	11760.7	-0.446183	7.93e-11
jhp_0450	14659.8	-0.0373366	0.720968		jhp_0451	2232.91	-0.875457	8.66e-29
jhp_0451	2658.39	-0.554088	6.1e-05		jhp_0452	25623.7	0.39744	4.86e-09
jhp_0452	26916.2	0.290847	0.00307426		jhp_0453	26639	0.187795	0.0089127
jhp_0453	33970.4	0.577069	5.03e-11		jhp_0454	7031.89	-0.342412	6.19e-06
jhp_0454	9827.76	0.361257	1.57e-05		jhp_0455	6175.97	-0.535304	1.01e-10
jhp_0455	7530.82	-0.178465	0.0583967		jhp_0456	11024.9	0.0149424	0.848989
jhp_0456	14814.1	0.553987	4.5e-08		jhp_0457	31189.9	0.216609	0.00909638
jhp_0457	27054.8	-0.487476	5.65e-09		jhp_0458	19014.3	-0.0927411	0.197303
jhp_0458	22727.5	0.158805	0.084189		jhp_0459	11566.4	0.103489	0.155424
jhp_0459	11963	-0.058392	0.528423		jhp_0460	10660.2	0.0673287	0.44006
jhp_0460	10781.4	-0.164653	0.0783686		jhp_0461	34339.5	0.254842	0.000286146
jhp_0461	36908.3	0.206418	0.0152495		jhp_0462	3891.69	-0.130987	0.152562
jhp_0462	4356.43	-0.0624574	0.641272		jhp_0463	30843.2	0.45372	1.09e-11
jhp_0463	29039.6	0.0545197	0.615248		jhp_0464	13232.2	0.421561	6.73e-10
jhp_0464	13092.3	0.157134	0.0688073		jhp_0465	20939.6	0.241212	0.00019501
jhp_0465	22686.8	0.214861	0.0102822		jhp_0466	14939.6	-0.0364613	0.690964
jhp_0466	17706.1	0.187416	0.0376387		jhp_0467	17022.9	-0.0993019	0.182037
jhp_0467	19546.5	0.0410805	0.654749		jhp_0468	9052.05	-0.1896	0.0215393
jhp_0468	8970.54	-0.514158	8.67e-09		jhp_0469	14336	0.276959	0.0237687
jhp_0469	14591.2	0.0797641	0.550515		jhp_0470	15658.5	0.135977	0.25563
jhp_0470	18780.8	0.378425	0.00236413		jhp_0471	18973.3	0.129412	0.153972
jhp_0471	23539.8	0.45833	1.34e-06		jhp_0472	5724.63	-0.140637	0.348697
jhp_0472	7164.29	0.2412	0.076009		jhp_0473	19739.7	-0.352517	5.08e-08
jhp_0473	24628.3	0.0473043	0.606272		jhp_0474	13605.6	-0.223607	0.020393
jhp_0474	16450.7	0.0726354	0.497466		jhp_0475	12997.3	-0.0803337	0.447767
jhp_0475	15879.8	0.229572	0.0277593		jhp_0476	45125.4	-0.116709	0.204632
jhp_0476	59837.7	0.410774	9.29e-06		jhp_0477	16776.7	-0.0763091	0.438251
jhp_0477	21642.9	0.375762	0.000520157		jhp_0478	20685	-0.13214	0.223047
jhp_0478	25433.1	0.201543	0.0763957		jhp_0479	18791.2	-0.0834026	0.637225
jhp_0479	21442	0.0413837	0.811072		jhp_0480	12918.5	0.349353	0.0012527
jhp_0480	12884.8	0.101934	0.398115		jhp_0481	29640.6	0.541652	0.00012312
jhp_0481	28858.9	0.245963	0.408904		jhp_0482	7796.67	0.206969	0.142188
jhp_0482	8068.36	0.0546098	0.718672		jhp_0483	48074.1	0.252968	0.0562968
jhp_0483	51649.5	0.206596	0.425595		jhp_0484	106659	-0.490141	4.31e-06
jhp_0484	144098	0.156461	0.209404		jhp_0485	36001	-0.146344	0.0930642
jhp_0485	45529.7	0.263356	0.0089706		jhp_0486	10768.5	0.00129154	0.992471
jhp_0486	13624.1	0.394819	0.000528413		jhp_0487	2950.54	-0.334189	0.0024224
jhp_0487	3467.2	-0.110731	0.363201		jhp_0488	7696.3	0.00684945	0.93998
jhp_0488	8509.62	0.0363417	0.703686		jhp_0489	34125.2	0.145136	0.117739
jhp_0489	32946.1	-0.223094	0.0358301		jhp_0490	32185.5	0.12419	0.324135
jhp_0490	29335.8	-0.433674	0.00050014		jhp_0491	51837.5	0.150386	0.21658
jhp_0491	47022	-0.415741	0.000983605		jhp_0492	73439.2	-0.204314	0.02455
jhp_0492	80596.1	-0.195786	0.0557621		jhp_0493	92632.3	0.213376	0.0670227
jhp_0493	82749.4	-0.390877	0.000814008		jhp_0494	44368.1	0.204015	0.103777
jhp_0494	39713.8	-0.394676	0.000855362		jhp_0495	663600	0.32697	0.000171322
jhp_0495	736050	0.360149	0.00156403		jhp_0496	10842.3	-0.827861	3.11e-20
jhp_0496	12405	-0.658229	9.99e-09		jhp_0497	44174	-0.603069	1.66e-13
jhp_0497	57898.7	-0.0212456	0.864775		jhp_0498	11608.9	0.181281	0.0320479
jhp_0498	12241.8	0.079367	0.437983		jhp_0499	27851	0.10903	0.0752202
jhp_0499	31394.8	0.19038	0.017521		jhp_0500	7434.09	-0.0364756	0.751765
jhp_0500	8854.3	0.201336	0.0536424		jhp_0501	12445.8	-0.0716415	0.404451
jhp_0501	14558.5	0.118343	0.202457		jhp_0502	4690.44	-0.319814	0.0002254
jhp_0502	6076.25	0.180015	0.0849944		jhp_0503	359.895	-0.111023	0.548082
jhp_0503	238.639	-2.58815	2.34e-40		jhp_0504	23555.1	-0.0527339	0.477168
jhp_0504	24683.3	-0.1839	0.0324374		jhp_0505	63685.2	0.204757	0.000846087
jhp_0505	62540	-0.102504	0.222758		jhp_0506	49713.7	0.330987	1.2e-05
jhp_0506	43309.9	-0.325559	0.000405173		jhp_0507	24733.4	0.277192	0.0024292
jhp_0507	21295.2	-0.433173	4.04e-06		jhp_0508	77000.9	0.270977	0.0125909
jhp_0508	63614.9	-0.587523	2.03e-08		jhp_0509	50808.2	0.209711	0.00213151
jhp_0509	43142.3	-0.57005	4.52e-12		jhp_0510	11822.3	0.113556	0.21006
jhp_0510	13439.9	0.218679	0.0320719		jhp_0511	31955.9	-0.00205988	0.994234
jhp_0511	27366.9	-0.82086	2.05e-09		jhp_0512	15572.8	0.301169	2.95e-05
jhp_0512	16711.9	0.250261	0.00551575		jhp_0513	2824.56	0.326963	0.000919241
jhp_0513	2660.95	-0.0870628	0.398115		jhp_0514	2125.08	0.318978	0.0012402
jhp_0514	1796.57	-0.438594	0.000113627		jhp_0515	9325.07	-0.23834	0.033371
jhp_0515	8830.02	-0.743386	9.83e-12		jhp_0516	53820.8	0.376638	6.36e-06
jhp_0516	42206.3	-0.630153	5.42e-12		jhp_0517	165073	0.497528	1.54e-08
jhp_0517	122888	-0.644825	5.98e-11		jhp_0518	12080.2	0.112793	0.152562
jhp_0518	12300.9	-0.0947562	0.350071		jhp_0519	8171.83	0.0247937	0.874418
jhp_0519	8962.4	0.0340235	0.811072		jhp_0520	7875.48	-0.161275	0.346172
jhp_0520	8799.3	-0.0949596	0.546697		jhp_0521	4762.7	-0.13419	0.067786
jhp_0521	5828.97	0.185114	0.0405809		jhp_0522	9414.37	0.0952504	0.244125
jhp_0522	10485	0.14344	0.128832		jhp_0523	14688.4	0.130247	0.0837242
jhp_0523	15507.1	0.0293296	0.762273		jhp_0524	11461.2	0.0216101	0.848989
jhp_0524	13446.2	0.214857	0.0255772		jhp_0525	4949.73	-0.601064	3.26e-14
jhp_0525	5793.83	-0.368243	1.75e-05		jhp_0526	1014.61	-0.832581	7.44e-16
jhp_0526	1393.03	-0.061068	0.640782		jhp_0527	2476.12	-0.534117	1.48e-09
jhp_0527	3530.41	0.265522	0.0201076		jhp_0528	5312.36	-0.229841	0.0131334
jhp_0528	7590.64	0.503452	3.58e-06		jhp_0529	7481.57	-0.139697	0.116873
jhp_0529	11825.3	0.810811	1.53e-16		jhp_0530	9438.82	-0.0694108	0.497657
jhp_0530	13052	0.552122	7.79e-08		jhp_0531	11965.6	0.108453	0.138576
jhp_0531	14424.1	0.366038	8.84e-05		jhp_0532	3556.51	0.100057	0.325179
jhp_0532	3924.89	0.121599	0.262676		jhp_0533	2857.34	0.188994	0.0429595
jhp_0533	2972.17	0.0475178	0.694865		jhp_0534	18975.5	0.186981	0.00368626
jhp_0534	20573.7	0.161586	0.0665707		jhp_0535	1560.28	-0.341132	0.000866006
jhp_0535	2084.33	0.243254	0.0234366		jhp_0536	13607.6	0.281415	0.00208347
jhp_0536	12137.6	-0.310657	0.00644478		jhp_0537	50310.5	0.286518	0.00037766
jhp_0537	42344	-0.501837	5.7e-08		jhp_0538	26335.9	0.305861	0.000174373
jhp_0538	22465.4	-0.429335	5.38e-06		jhp_0539	25041.6	0.0711043	0.428928
jhp_0539	23131.9	-0.45255	6.28e-07		jhp_0540	14309	-0.390364	2.88e-10
jhp_0540	15503	-0.424153	3.41e-07		jhp_0541	562.024	-0.13514	0.516822
jhp_0541	599.206	-0.210542	0.225992		jhp_0542	5503	0.187489	0.018979
jhp_0542	4234.46	-0.987	3.25e-27		jhp_0543	30077.1	0.157787	0.0432145
jhp_0543	26834.9	-0.463923	1.58e-07		jhp_0544	14073.1	-0.0134486	0.892526
jhp_0544	17234	0.29469	0.00122976		jhp_0545	14875.8	0.132117	0.101399
jhp_0545	17010.3	0.251011	0.00539106		jhp_0546	38256.6	0.324079	0.00154651
jhp_0546	40911.9	0.265275	0.00861458		jhp_0547	10634.1	-0.0425346	0.686185
jhp_0547	14029.9	0.461709	7.17e-05		jhp_0548	171320	0.823852	5.11e-25
jhp_0548	137433	0.0418012	0.724953		jhp_0549	2931.28	0.184329	0.0698556
jhp_0549	2997.46	-0.00695569	0.953075		jhp_0550	1691.07	-0.0350386	0.790558
jhp_0550	1882.09	0.012935	0.927296		jhp_0551	28292.6	0.204156	0.00120905
jhp_0551	27851.8	-0.0956956	0.274287		jhp_0552	46878.2	0.335474	4.1e-05
jhp_0552	42545.8	-0.192908	0.0598345		jhp_0553	19304.1	0.340351	2.61e-07
jhp_0553	19054.2	0.0618134	0.5025		jhp_0554	51850.9	0.252529	0.000148498
jhp_0554	53796.6	0.106816	0.230145		jhp_0555	7509.86	0.0854675	0.452309
jhp_0555	7765.7	-0.0769935	0.529529		jhp_0556	103539	0.166243	0.00965485
jhp_0556	106016	-0.0217695	0.820294		jhp_0557	9376.81	0.309878	0.0101795
jhp_0557	8008.19	-0.418953	0.000370454		jhp_0558	14907.1	0.430412	2.96e-14
jhp_0558	14850.4	0.184906	0.0384763		jhp_0559	13555.6	0.0974669	0.298219
jhp_0559	14350.1	0.00225333	0.984731		jhp_0560	26323	0.12581	0.0870915
jhp_0560	29886.8	0.225434	0.009175		jhp_0561	13264.9	0.170945	0.0172123
jhp_0561	14517	0.170072	0.115934		jhp_0562	15422.5	0.0521393	0.495885
jhp_0562	18144.6	0.249909	0.00578321		jhp_0563	6122.1	0.0668362	0.420551
jhp_0563	6394.98	-0.0676423	0.478496		jhp_0564	15243.1	0.474231	2.84e-06
jhp_0564	13684.7	-0.0568152	0.624993		jhp_0565	9526.76	-0.138403	0.0494104
jhp_0565	10148.8	-0.221675	0.0105455		jhp_0566	2719.72	-0.0451192	0.651358
jhp_0566	2923.78	-0.0979542	0.33319		jhp_0567	8122.9	-0.188477	0.0152153
jhp_0567	8842.85	-0.203453	0.0425077		jhp_0568	13130.4	-0.139398	0.0706721
jhp_0568	15080.3	0.00250411	0.982949		jhp_0569	7686.67	0.450026	2.12e-12
jhp_0569	7981.17	0.316144	0.000134858		jhp_0570	13341.9	0.454188	4.92e-13
jhp_0570	13963.2	0.340376	4.61e-05		jhp_0571	13724.4	0.355287	7.18e-06
jhp_0571	15649.7	0.459704	1.93e-07		jhp_0572	4266.15	-0.917641	7.04e-37
jhp_0572	4816.71	-0.791227	1.63e-17		jhp_0573	10189.9	-0.109298	0.172581
jhp_0573	10490.5	-0.29842	0.00258742		jhp_0574	20585.4	0.312697	0.00114102
jhp_0574	32173.2	1.13761	4.56e-29		jhp_0575	28811.4	0.240671	0.00206765
jhp_0575	46986.7	1.16952	7.51e-37		jhp_0576	7604.59	0.0405086	0.605637
jhp_0576	12776.5	1.07969	2.03e-37		jhp_0577	4099.85	-0.0997108	0.23302
jhp_0577	7143.57	1.05522	1.48e-31		jhp_0578	8142.67	-0.331748	0.000101893
jhp_0578	15130.7	1.03241	2.94e-29		jhp_0579	19948	0.392219	1.53e-05
jhp_0579	16869.3	-0.345354	0.00180631		jhp_0580	25762	0.351518	0.000116747
jhp_0580	20571.4	-0.598141	2.08e-09		jhp_0581	21090.7	0.21824	0.0033954
jhp_0581	21643.6	0.0413273	0.680423		jhp_0582	1955.82	0.11244	0.235773
jhp_0582	2334.37	0.344258	0.000199818		jhp_0583	1703.25	-0.010927	0.956707
jhp_0583	2018.6	0.214418	0.146069		jhp_0584	5567.22	-0.299091	0.000924346
jhp_0584	6774.18	0.0239034	0.828934		jhp_0585	17973.6	-0.302299	0.000792003
jhp_0585	21780.4	0.00587809	0.96132		jhp_0586	12970.8	-0.303077	0.000772251
jhp_0586	16407.9	0.126256	0.23708		jhp_0587	3.61191	0.0934482	0.950702
jhp_0587	3.50238	-0.286342	0.834861		jhp_0588	19025.8	0.125457	0.071456
jhp_0588	22810.5	0.367282	5.12e-05		jhp_0589	2799.03	0.0906213	0.421595
jhp_0589	3716.7	0.589128	6.37e-09		jhp_0590	11279.5	-0.0831553	0.325609
jhp_0590	15161.8	0.471692	1.86e-07		jhp_0591	11779.1	0.0419596	0.638112
jhp_0591	13986	0.264835	0.0023773		jhp_0592	4078.71	-0.0160209	0.862693
jhp_0592	4945.95	0.267189	0.00485982		jhp_0593	5449.77	-0.147814	0.0893951
jhp_0593	6371.72	0.0461261	0.67193		jhp_0594	53595.8	0.609042	1.22e-24
jhp_0594	37302.5	-0.723553	1.81e-19		jhp_0595	14303.3	0.517554	9.08e-09
jhp_0595	10393.3	-0.70537	2.82e-11		jhp_0596	10011.3	0.383435	3.02e-07
jhp_0596	13486.8	0.876633	3.73e-23		jhp_0597	9744.66	-0.0268881	0.758141
jhp_0597	25927.6	1.93262	3.47e-48		jhp_0598	35111.7	-0.184763	0.14903
jhp_0598	109734	2.127	5.37e-19		jhp_0599	8471.04	0.297848	3.84e-05
jhp_0599	8350.32	0.0117765	0.912557		jhp_0600	56467.7	-0.18088	0.00615782
jhp_0600	63741.1	-0.0874377	0.338655		jhp_0601	23745.5	-0.120204	0.0626046
jhp_0601	24162.6	-0.348784	7.21e-05		jhp_0602	40352.6	-0.0465659	0.586518
jhp_0602	38888.4	-0.448293	1.13e-07		jhp_0603	24896.9	-0.0616815	0.429487
jhp_0603	24561.8	-0.386538	8.12e-06		jhp_0604	23759.5	-0.155916	0.0271714
jhp_0604	24272.2	-0.375513	1.34e-05		jhp_0605	9273.71	-0.307072	2.87e-07
jhp_0605	10013	-0.351025	1.19e-05		jhp_0606	1653.92	-0.524295	1.49e-09
jhp_0606	1761.93	-0.620895	4.5e-08		jhp_0607	3229.94	-0.429524	1.14e-07
jhp_0607	3328.99	-0.640235	6.66e-10		jhp_0608	5575.41	-0.190501	0.00628406
jhp_0608	5179.83	-0.753463	5.06e-11		jhp_0609	13442.2	0.00464569	0.958195
jhp_0609	11763.1	-0.733964	2.39e-18		jhp_0610	19958.8	-0.123067	0.153483
jhp_0610	18780.6	-0.624708	5.69e-12		jhp_0611	6528.59	-0.333928	7.98e-06
jhp_0611	6393	-0.726183	1.37e-14		jhp_0612	7780.03	0.532632	1.94e-10
jhp_0612	7160.48	0.0788463	0.513114		jhp_0613	14261.6	0.33224	8.05e-07
jhp_0613	15345.4	0.287185	0.00219258		jhp_0614	38571.7	0.137299	0.157146
jhp_0614	43393.5	0.214017	0.0455535		jhp_0615	19521.5	0.497617	5.17e-11
jhp_0615	15335.4	-0.452731	4.64e-07		jhp_0616	5896.5	0.352635	6.2e-07
jhp_0616	4846.36	-0.494362	3.05e-07		jhp_0617	1886.72	0.031616	0.76965
jhp_0617	1950	-0.13716	0.231764		jhp_0618	3151.67	-0.0993111	0.210038
jhp_0618	3537.91	-0.025313	0.819005		jhp_0619	4135.74	0.0518109	0.638821
jhp_0619	4384.1	-0.0402223	0.716496		jhp_0620	12874.4	0.428874	6.89e-09
jhp_0620	11217.4	-0.203503	0.0306185		jhp_0621	32608.3	0.209755	0.0081579
jhp_0621	31017.1	-0.19428	0.0356979		jhp_0622	5270.19	0.180508	0.160926
jhp_0622	3328.88	-2.12096	2.69e-69		jhp_0623	4293.94	0.142376	0.212518
jhp_0623	2787.22	-2.01694	1.05e-84		jhp_0624	3163.24	0.349802	2.85e-05
jhp_0624	3622.98	0.465958	4.82e-07		jhp_0625	2267.84	0.0914356	0.373034
jhp_0625	3067.5	0.633956	9.87e-11		jhp_0626	41927.7	1.04366	2.68e-64
jhp_0626	22376.1	-1.02041	8.27e-31		jhp_0627	2894.07	-0.376521	0.000134043
jhp_0627	3891.72	0.234637	0.0210637		jhp_0628	2259.5	0.251162	0.00835763
jhp_0628	2719.76	0.49576	7.16e-05		jhp_0629	6136.06	-0.0607555	0.637864
jhp_0629	8998.32	0.701506	5.2e-09		jhp_0630	6757.47	-0.210453	0.00969684
jhp_0630	11448.6	0.916143	1.25e-16		jhp_0631	67784.8	1.20453	7.48e-35
jhp_0631	26568.3	-2.45322	2.6e-122		jhp_0632	340720	1.28901	8.77e-32
jhp_0632	129176	-2.38292	1.69e-89		jhp_0633	304444	1.1883	1.01e-24
jhp_0633	120503	-2.43787	3.56e-91		jhp_0634	8271.73	0.156073	0.0707063
jhp_0634	7780.59	-0.292784	0.00473924		jhp_0635	37381	0.581533	1.48e-14
jhp_0635	23855.7	-1.13521	6.71e-39		jhp_0636	28010.8	0.728112	1.41e-18
jhp_0636	16548.6	-1.20677	3.46e-36		jhp_0637	33043	0.773485	1.07e-23
jhp_0637	19713.7	-1.07009	1.22e-32		jhp_0638	51991.4	0.744016	2.26e-21
jhp_0638	31985.9	-0.991747	1.15e-27		jhp_0639	12490.9	0.120849	0.108985
jhp_0639	17508.8	0.743515	3.07e-14		jhp_0640	2723.51	-0.0120898	0.903328
jhp_0640	4629.15	1.06571	1.56e-22		jhp_0641	29808.6	0.209767	0.00493219
jhp_0641	39987.9	0.716009	1.04e-16		jhp_0642	5369.33	0.0686417	0.498392
jhp_0642	7022.19	0.533027	4.06e-08		jhp_0643	7325.22	0.0203914	0.847302
jhp_0643	9589.64	0.494162	1.43e-07		jhp_0644	13955.3	-0.22696	0.00322719
jhp_0644	15968.4	-0.0899674	0.363068		jhp_0645	79783.8	0.427966	8.41e-13
jhp_0645	80992.9	0.233096	0.00459756		jhp_0646	9369.96	0.112966	0.133661
jhp_0646	10818.6	0.258094	0.00866065		jhp_0647	870.138	-0.351078	0.00419276
jhp_0647	1133.97	0.171555	0.178421		jhp_0648	35264.2	0.152463	0.039669
jhp_0648	31995.5	-0.415079	1.1e-06		jhp_0649	28097.3	0.0258796	0.831068
jhp_0649	25073.2	-0.633073	2.5e-08		jhp_0650	8872.03	0.0243402	0.79257
jhp_0650	7395.24	-0.89941	8.94e-28		jhp_0651	2895.16	-0.0442999	0.680905
jhp_0651	2709.22	-0.546641	1.42e-06		jhp_0652	4274.6	0.254871	0.000170411
jhp_0652	4633.17	0.229604	0.00899917		jhp_0653	2905.72	0.599768	1.89e-17
jhp_0653	2873.12	0.348865	0.000130656		jhp_0654	2158.61	0.390687	2.44e-05
jhp_0654	2133.73	0.119964	0.28642		jhp_0655	8282.72	0.262377	0.000249658
jhp_0655	8429.18	0.0640144	0.500263		jhp_0656	1386.14	0.229486	0.0136833
jhp_0656	1521.16	0.236539	0.0312149		jhp_0657	50857.4	0.115257	0.411271
jhp_0657	51311.6	-0.119829	0.376633		jhp_0658	122605	0.165124	0.166341
jhp_0658	120659	-0.140383	0.29419		jhp_0659	25195.4	0.270167	0.000388443
jhp_0659	17439.9	-1.34092	1.59e-46		jhp_0660	2277.5	-0.0434917	0.770238
jhp_0660	3356.6	0.723718	4.18e-10		jhp_0661	999.927	-0.123991	0.284644
jhp_0661	2041.98	1.36668	3.91e-47		jhp_0662	22653.1	0.231645	0.0115091
jhp_0662	15788.7	-1.37974	1.51e-43		jhp_0663	5329.73	-0.0723451	0.590851
jhp_0663	5903.04	-0.0350545	0.788474		jhp_0664	5481.94	0.0509331	0.575401
jhp_0664	6133.58	0.113877	0.254546		jhp_0665	4084.81	-0.430021	5.59e-10
jhp_0665	5948.92	0.399149	9.96e-07		jhp_0666	8547.34	-0.0504431	0.570077
jhp_0666	10952.6	0.380167	6.15e-05		jhp_0667	6183.68	0.132636	0.15389
jhp_0667	7210.84	0.301397	0.00562028		jhp_0668	4980.02	-0.770902	2.16e-26
jhp_0668	7850.75	0.360897	3.83e-05		jhp_0669	1863.87	-0.807317	1.12e-19
jhp_0669	2899.12	0.303545	0.00721911		jhp_0670	2873.96	-0.64895	6.84e-16
jhp_0670	3540.3	-0.245546	0.00998304		jhp_0671	13949.4	-0.093963	0.188995
jhp_0671	14370.6	-0.28123	0.000815991		jhp_0672	8969.92	-0.0257316	0.802715
jhp_0672	9263.83	-0.201231	0.0420262		jhp_0673	12318.2	-0.164889	0.00764759
jhp_0673	14980.4	0.140925	0.0848812		jhp_0674	2124.12	-0.223495	0.0408362
jhp_0674	2483.09	-0.0233797	0.856263		jhp_0675	14543.9	-0.139622	0.0549483
jhp_0675	17304.7	0.103947	0.251316		jhp_0676	3747.86	-0.248395	0.00209739
jhp_0676	4618.56	0.103962	0.313184		jhp_0677	6987.84	-0.179793	0.0127676
jhp_0677	8527.64	0.13725	0.120523		jhp_0678	2854.05	-0.301056	0.000634442
jhp_0678	3380.14	-0.0586833	0.599663		jhp_0679	7565.66	-0.0357707	0.763284
jhp_0679	7842.52	-0.199125	0.0554073		jhp_0680	9859.28	-0.0967929	0.201499
jhp_0680	11068.3	-0.0225134	0.838623		jhp_0681	41250.9	0.194983	0.0482329
jhp_0681	40327.6	-0.126814	0.225569		jhp_0682	5678.89	-0.0810846	0.31212
jhp_0682	6425.05	0.0166071	0.870122		jhp_0683	6888.16	0.018907	0.838932
jhp_0683	8613.94	0.379708	3.26e-05		jhp_0684	3811.34	-0.0266486	0.798932
jhp_0684	5336.45	0.619051	5.33e-12		jhp_0685	4713.52	-0.0676977	0.391181
jhp_0685	6343.81	0.488681	2.47e-08		jhp_0686	10924.1	-0.192219	0.122016
jhp_0686	12331.6	-0.0953649	0.43693		jhp_0687	22412.2	-0.260609	0.0135683
jhp_0687	25739.6	-0.109814	0.354289		jhp_0688	8188.21	0.608566	5.03e-10
jhp_0688	7119.73	0.00887508	0.946222		jhp_0689	13195	0.586797	1.05e-22
jhp_0689	12452.3	0.210445	0.016231		jhp_0690	2639.28	0.359263	6.57e-07
jhp_0690	2768.67	0.248627	0.00648867		jhp_0691	2182.84	0.266517	0.0033603
jhp_0691	2463.34	0.347646	0.000278937		jhp_0692	7016.53	-0.0306941	0.771405
jhp_0692	8155.5	0.139361	0.120519		jhp_0693	5580.08	-0.0127789	0.94826
jhp_0693	6286.55	0.0674953	0.645037		jhp_0694	11527	-8.5e-05	0.99931
jhp_0694	13066.1	0.0978485	0.384966		jhp_0695	10564	-0.115336	0.166477
jhp_0695	11984	-0.0103678	0.92588		jhp_0696	3832.33	-0.404479	9.38e-08
jhp_0696	4113.64	-0.470898	0.000194466		jhp_0697	24247.4	0.0298107	0.68156
jhp_0697	22415.9	-0.500279	2.77e-07		jhp_0698	34375.5	0.184395	0.0683341
jhp_0698	30127.2	-0.490758	9.7e-07		jhp_0699	5087.78	0.084105	0.280493
jhp_0699	6668.74	0.553206	1.55e-10		jhp_0700	6795.79	0.171753	0.0733302
jhp_0700	8668.45	0.565352	8.26e-09		jhp_0701	66.8033	-1.15809	0.000967055
jhp_0701	66.5207	-1.67681	3.02e-07		jhp_0702	295.672	-0.697807	1.94e-05
jhp_0702	296.097	-1.05775	1.08e-10		jhp_0703	654.457	-0.558771	1.08e-05
jhp_0703	623.665	-1.11649	2.64e-18		jhp_0704	395.534	-0.436236	0.00502176
jhp_0704	420.428	-0.531606	0.000585933		jhp_0705	2201.47	0.0126795	0.906488
jhp_0705	2235.68	-0.209771	0.0531269		jhp_0706	1256.64	-0.320444	0.0671026
jhp_0706	1546.7	0.0383713	0.821083		jhp_0707	43.889	-0.358358	0.437235
jhp_0707	56.1741	0.125601	0.740216		jhp_0708	11963.6	-0.268719	5.76e-05
jhp_0708	12950.9	-0.303547	0.000427259		jhp_0709	12051.7	-0.276148	2.45e-06
jhp_0709	13223.8	-0.26785	0.00229473		jhp_0710	6318.48	-0.0249328	0.850871
jhp_0710	6612.62	-0.155634	0.253444		jhp_0711	10078	-0.103559	0.28495
jhp_0711	11186.1	-0.0597132	0.615248		jhp_0712	30837.3	0.0253553	0.783448
jhp_0712	33224.5	-0.0192766	0.844782		jhp_0713	21279.6	0.250498	0.00503576
jhp_0713	20931.6	-0.047429	0.67643		jhp_0714	19001.6	0.281081	0.00137695
jhp_0714	18671.3	-0.0176039	0.873661		jhp_0715	1485.13	-0.0739412	0.515079
jhp_0715	1508.59	-0.303291	0.00354505		jhp_0716	66412	0.552102	7.78e-11
jhp_0716	62249.1	0.151976	0.15724		jhp_0717	12880.6	0.45307	2.09e-06
jhp_0717	12720.9	0.184172	0.113078		jhp_0718	11388.5	0.0184722	0.8693
jhp_0718	13942.6	0.322905	0.000469693		jhp_0719	9066.87	-0.479661	9.67e-12
jhp_0719	10190	-0.388673	1.88e-05		jhp_0720	12716.4	-0.132295	0.067786
jhp_0720	15136.3	0.11146	0.196711		jhp_0721	94.7703	0.114063	0.76842
jhp_0721	105.157	0.148344	0.565827		jhp_0722	10428.5	-0.134385	0.451584
jhp_0722	10727.2	-0.326636	0.221138		jhp_0723	32078.6	0.107136	0.157146
jhp_0723	36047.3	0.179079	0.047713		jhp_0724	9125	-0.116497	0.140587
jhp_0724	11051.9	0.172332	0.0533668		jhp_0725	53253.6	0.18646	0.0507062
jhp_0725	45593.6	-0.57298	5e-09		jhp_0726	8578.87	-0.131281	0.155885
jhp_0726	9876.58	0.0163667	0.886143		jhp_0727	15432.6	0.0500306	0.498095
jhp_0727	18056	0.23371	0.00445489		jhp_0728	10956.9	-0.045283	0.541334
jhp_0728	13375.7	0.258606	0.00200942		jhp_0729	19156.6	0.252898	4.27e-05
jhp_0729	20954.1	0.251129	0.00386014		jhp_0730	25399.6	0.332187	2.07e-07
jhp_0730	26582.9	0.213947	0.0131308		jhp_0731	48936.2	0.323933	2.58e-05
jhp_0731	51814.7	0.235925	0.0149712		jhp_0732	21146.9	0.11726	0.119788
jhp_0732	21153.8	-0.143978	0.120519		jhp_0733	51516.6	0.307441	2.14e-06
jhp_0733	46652.1	-0.232524	0.00661202		jhp_0734	2719.19	-0.219098	0.0120548
jhp_0734	3021.49	-0.172747	0.0906696		jhp_0735	5496.31	-0.174216	0.0202609
jhp_0735	6279.67	-0.0458114	0.641575		jhp_0736	3770.17	-0.19038	0.00970948
jhp_0736	4258.12	-0.0942095	0.329196		jhp_0737	2378.54	-0.0533265	0.605637
jhp_0737	2687.12	0.0397574	0.701495		jhp_0738	6740.02	-0.0733668	0.411756
jhp_0738	7915.38	0.129339	0.216572		jhp_0739	6264.34	-0.0283444	0.799629
jhp_0739	7558	0.243949	0.00986517		jhp_0740	7659.34	0.268155	0.000328511
jhp_0740	5602.19	-1.07805	1.7e-38		jhp_0741	4326.5	-0.00964073	0.933711
jhp_0741	3385.59	-1.23504	5.16e-39		jhp_0742	469.445	-0.169857	0.452309
jhp_0742	389.423	-1.20977	9.14e-11		jhp_0743	808.105	0.752302	2.67e-12
jhp_0743	482.12	-1.11047	4.11e-13		jhp_0744	3860.55	0.127391	0.192395
jhp_0744	4102.04	0.0463565	0.729444		jhp_0745	16665.6	0.207369	0.0544405
jhp_0745	16929.9	0.0010198	0.993116		jhp_0746	4663.76	-0.00457781	0.97195
jhp_0746	5090.7	-0.0110543	0.931939		jhp_0747	4437.76	-0.0410133	0.806077
jhp_0747	4563.01	-0.227601	0.0919852		jhp_0748	956.525	0.010116	0.943669
jhp_0748	899.958	-0.461357	7.12e-05		jhp_0749	15149.5	0.200359	0.00145402
jhp_0749	17981.8	0.412686	6e-05		jhp_0750	6126.77	0.0357651	0.670048
jhp_0750	8854.81	0.743939	1.33e-13		jhp_0751	6547.38	0.262897	0.00997299
jhp_0751	9789.49	1.00483	8.99e-24		jhp_0752	9756.8	0.217687	0.0115091
jhp_0752	12625	0.639108	3.01e-13		jhp_0753	1487.91	-0.159068	0.11138
jhp_0753	1903.49	0.282833	0.00721911		jhp_0754	1255.91	-1.82224	6.24e-103
jhp_0754	1402.07	-1.69702	6.17e-67		jhp_0755	8630.09	0.00718515	0.94826
jhp_0755	8835.13	-0.189944	0.0772335		jhp_0756	16671	0.0505061	0.728186
jhp_0756	16035.7	-0.339209	0.00658768		jhp_0757	18606.6	0.0553328	0.497657
jhp_0757	18656.6	-0.20432	0.0249724		jhp_0758	2065.01	-0.280648	0.000701481
jhp_0758	2156.64	-0.433391	7.76e-06		jhp_0759	5189.96	-0.086399	0.456054
jhp_0759	5874.55	0.0131296	0.916985		jhp_0760	5575.96	-0.259966	0.000260102
jhp_0760	6972.28	0.133019	0.139797		jhp_0761	10601.1	0.0355908	0.672115
jhp_0761	10490.8	-0.267318	0.00113623		jhp_0762	2080.73	-0.194039	0.0465636
jhp_0762	2172	-0.343963	0.000364849		jhp_0763	35678.2	0.200405	0.0129114
jhp_0763	34017.7	-0.198516	0.0393401		jhp_0764	78701.2	0.193694	0.0325242
jhp_0764	73561.8	-0.268591	0.00909519		jhp_0765	11332.6	-0.0211375	0.822837
jhp_0765	12320.1	-0.0403458	0.678498		jhp_0766	8315.55	-0.36668	0.32641
jhp_0766	9422.31	-0.247398	0.531559		jhp_0767	21736.1	0.0396485	0.605781
jhp_0767	22547.9	-0.117146	0.183233		jhp_0768	36072.7	0.517918	3.06e-13
jhp_0768	33971.3	0.126958	0.192165		jhp_0769	24286.7	0.423634	6.38e-11
jhp_0769	23486.6	0.0960889	0.287821		jhp_0770	3641.29	0.0153899	0.892526
jhp_0770	3701.98	-0.20572	0.0385493		jhp_0771	17106.8	0.124455	0.103204
jhp_0771	15528.6	-0.448143	2.87e-07		jhp_0772	5590.17	0.0369965	0.770465
jhp_0772	6935.79	0.375849	0.000760039		jhp_0773	5538.71	0.120557	0.157543
jhp_0773	7095.67	0.529554	5.77e-09		jhp_0774	38575.1	0.496752	0.0800309
jhp_0774	31703.7	-0.297816	0.314345		jhp_0775	20687.5	0.242763	0.00789993
jhp_0775	26146.7	0.604997	1.75e-10		jhp_0776	13902.3	0.0450417	0.653021
jhp_0776	19253.6	0.65109	1.83e-12		jhp_0777	18242	-0.0431701	0.616992
jhp_0777	23084.5	0.354267	8.34e-05		jhp_0778	10402.6	-0.0946599	0.337195
jhp_0778	12363.6	0.14055	0.179975		jhp_0779	6725.63	-0.280745	0.00242756
jhp_0779	7230.86	-0.339917	0.00438622		jhp_0780	1728.73	-0.594911	1.66e-08
jhp_0780	1988.57	-0.422339	0.000396085		jhp_0781	2843.26	0.18094	0.0262247
jhp_0781	3171.58	0.232513	0.0136496		jhp_0782	3302.04	0.229521	0.000793454
jhp_0782	3497.34	0.140197	0.210307		jhp_0783	2118.73	0.157336	0.249453
jhp_0783	2295.54	0.132283	0.324233		jhp_0784	9193.44	-0.115592	0.155424
jhp_0784	10671.6	0.0551557	0.577014		jhp_0785	4016.81	0.0702466	0.373034
jhp_0785	4559.57	0.170722	0.0974834		jhp_0786	5825.35	0.254765	0.0096997
jhp_0786	5958.6	0.0682256	0.584623		jhp_0787	2775.55	0.356492	0.00631519
jhp_0787	2200.05	-0.615153	2.95e-06		jhp_0788	5014.23	-0.0414026	0.605781
jhp_0788	5917.77	0.171359	0.0533333		jhp_0789	10229.3	0.186692	0.020393
jhp_0789	11483.9	0.254232	0.00533077		jhp_0790	7943.92	-0.111396	0.195627
jhp_0790	8131.01	-0.31901	0.000302046		jhp_0791	14147.7	0.0590118	0.452045
jhp_0791	13946.4	-0.253689	0.00312397		jhp_0792	11716.3	-0.11028	0.0903762
jhp_0792	12557.8	-0.173408	0.0423869		jhp_0793	9745.66	-0.192823	0.00858119
jhp_0793	10206	-0.331625	0.000413149		jhp_0794	4847.6	-0.261241	0.000273968
jhp_0794	5236.37	-0.303104	0.00685519		jhp_0795	9425.7	-0.0702324	0.396526
jhp_0795	10227	-0.0953911	0.394609		jhp_0796	13182.1	-0.201439	0.00659732
jhp_0796	14938.6	-0.094648	0.293009		jhp_0797	39854.1	-0.00712025	0.920624
jhp_0797	46509	0.173176	0.0336113		jhp_0798	24945.9	0.185962	0.00965063
jhp_0798	25637.4	0.00951579	0.928329		jhp_0799	14653.5	0.301611	0.00120849
jhp_0799	13816.2	-0.116543	0.280908		jhp_0800	21437	0.27503	0.000113531
jhp_0800	20466.3	-0.108751	0.253444		jhp_0801	2753.47	0.000899588	0.992471
jhp_0801	4428.84	0.956829	6.55e-30		jhp_0802	4452.92	0.317917	0.00753626
jhp_0802	5829.45	0.756312	2.47e-11		jhp_0803	4471.03	0.519239	2.23e-05
jhp_0803	4936.18	0.542935	2.99e-06		jhp_0804	8351.52	0.980583	1.52e-35
jhp_0804	5245.55	-0.499504	3.64e-07		jhp_0805	57115.3	0.210392	0.15389
jhp_0805	33067.8	-2.82673	2.38e-106		jhp_0806	1676.42	0.474276	1.66e-08
jhp_0806	1632.96	0.170611	0.117537		jhp_0807	50476.8	0.0566777	0.553028
jhp_0807	37919.1	-1.3232	2.89e-48		jhp_0808	317087	0.206468	0.0615667
jhp_0808	231054	-1.20812	7.96e-28		jhp_0809	729182	0.333844	0.00037657
jhp_0809	545917	-0.874952	1.31e-18		jhp_0810	52272	1.73855	1.01e-187
jhp_0810	18866.2	-1.21694	6.93e-39		jhp_0811	987.727	-0.527135	4.47e-07
jhp_0811	1294.85	0.0408186	0.73098		jhp_0812	14585.5	0.0351444	0.625959
jhp_0812	14929.6	-0.16187	0.0531269		jhp_0813	25.7515	-1.71897	0.000432057
jhp_0813	52.954	0.531665	0.126995		jhp_0814	259.261	-0.686903	0.00014864
jhp_0814	431.486	0.5535	0.000497313		jhp_0815	1427.96	-0.278888	0.00628406
jhp_0815	2161.57	0.608502	2.09e-10		jhp_0816	4394.92	-0.237656	0.0152153
jhp_0816	6182.35	0.461566	2.99e-06		jhp_0817	4543.76	-0.186284	0.0817447
jhp_0817	6955.36	0.704112	5.28e-11		jhp_0818	14953.5	-0.0889326	0.247047
jhp_0818	19606.9	0.406283	5.59e-07		jhp_0819	471655	0.50964	7.12e-11
jhp_0819	325470	-0.922753	9.52e-22		jhp_0820	31301	0.288002	8.22e-05
jhp_0820	33749.5	0.2481	0.00379917		jhp_0821	7673.23	0.0844479	0.328625
jhp_0821	10316.5	0.613495	1.47e-11		jhp_0822	6854.89	0.200034	0.018065
jhp_0822	8923.04	0.637241	2.17e-12		jhp_0823	6238.22	-0.0327696	0.676178
jhp_0823	10133.3	0.952727	1.32e-33		jhp_0824	24401.1	0.207365	0.152562
jhp_0824	22871.6	-0.239325	0.0714607		jhp_0825	400.006	0.0132265	0.946371
jhp_0825	376.076	-0.459497	0.00219258		jhp_0826	7607.83	0.0701156	0.576246
jhp_0826	7533.63	-0.22424	0.0319096		jhp_0827	21.8793	0.0325158	0.957682
jhp_0827	16.6268	-1.28578	0.0275059		jhp_0828	4752.75	0.0757618	0.636136
jhp_0828	5253.76	0.106657	0.418289		jhp_0829	326.086	-0.359245	0.0239839
jhp_0829	443.324	0.277552	0.0669328		jhp_0830	1852.67	0.267948	0.00136022
jhp_0830	1902.3	0.0946252	0.417115		jhp_0831	1561.81	0.221761	0.0793245
jhp_0831	1447.45	-0.260716	0.0548175		jhp_0832	2240.85	0.217133	0.132407
jhp_0832	2119.93	-0.199305	0.140529		jhp_0833	230308	0.2922	0.000978716
jhp_0833	243815	0.202505	0.0729231		jhp_0834	2482.91	-0.259711	0.0148437
jhp_0834	2819.4	-0.145869	0.234292		jhp_0835	14264.9	0.00981437	0.912261
jhp_0835	16062.3	0.0897807	0.34502		jhp_0836	12605.6	0.274803	0.000432057
jhp_0836	12808.9	0.0716558	0.484229		jhp_0837	28947.5	0.332057	7.06e-07
jhp_0837	28656.3	0.0603895	0.536568		jhp_0838	4852.31	0.320415	3.79e-06
jhp_0838	5232.47	0.280764	0.00394334		jhp_0839	5333.96	0.41008	2.39e-09
jhp_0839	5492.35	0.251199	0.00970143		jhp_0840	21370.4	0.486616	1.2e-12
jhp_0840	22393.6	0.376816	2.26e-05		jhp_0841	22032.8	0.389361	5.53e-09
jhp_0841	21139.9	0.0347511	0.770701		jhp_0842	4863.07	1.00528	5.91e-27
jhp_0842	3105.93	-0.407186	0.000139797		jhp_0843	8577.24	0.305563	1.61e-05
jhp_0843	9588.42	0.359753	0.00170581		jhp_0844	10822.3	0.359737	1.84e-07
jhp_0844	13556.8	0.689359	1.72e-14		jhp_0845	5132.28	0.178828	0.0393789
jhp_0845	5748.45	0.24234	0.0208666		jhp_0846	3877.98	-0.115431	0.222559
jhp_0846	4975.91	0.328566	0.000423694		jhp_0847	3076.47	-0.279572	0.00015142
jhp_0847	3868.27	0.13128	0.184835		jhp_0848	294142	0.181663	0.0404688
jhp_0848	261946	-0.442778	4.43e-06		jhp_0849	307093	0.155527	0.0698333
jhp_0849	274219	-0.466251	8.06e-07		jhp_0850	14451.3	-0.191112	0.0131222
jhp_0850	15026.4	-0.354823	2.01e-05		jhp_0851	16138	-0.825965	1.22e-44
jhp_0851	22518.2	-0.00823708	0.931299		jhp_0852	3033.38	-0.532248	1.13e-09
jhp_0852	4144.09	0.151743	0.16339		jhp_0853	37086.2	-0.15165	0.108699
jhp_0853	48091.3	0.322552	0.00113623		jhp_0854	131586	0.485302	4.24e-07
jhp_0854	123570	0.0814449	0.521915		jhp_0855	2767.07	0.121453	0.202851
jhp_0855	3582.52	0.556669	4.92e-10		jhp_0856	18488.9	0.000956711	0.990887
jhp_0856	31089.8	1.05275	1.43e-42		jhp_0857	8670.71	0.269363	0.00187123
jhp_0857	9617.82	0.304082	0.00220587		jhp_0858	22907.4	0.253529	0.0835378
jhp_0858	23209.4	0.045014	0.746621		jhp_0859	2140.8	-0.0248881	0.853716
jhp_0859	2825.45	0.476241	9.18e-07		jhp_0860	4354.72	-0.0659763	0.41702
jhp_0860	5894.78	0.503681	3.26e-07		jhp_0861	7127.64	0.128295	0.0733302
jhp_0861	8486.16	0.352547	0.000181174		jhp_0862	1349.26	0.0704195	0.596338
jhp_0862	1589.17	0.269528	0.056574		jhp_0863	501.745	-0.189102	0.250053
jhp_0863	704.398	0.494674	0.000736188		jhp_0864	20060.2	0.0414958	0.577938
jhp_0864	22674.7	0.13166	0.113272		jhp_0865	10914.4	0.0870485	0.321182
jhp_0865	12692.7	0.251669	0.00595453		jhp_0866	9479.79	0.0701418	0.438748
jhp_0866	11658.4	0.381305	2.91e-05		jhp_0867	3433.59	-0.0230707	0.811399
jhp_0867	4349.65	0.374487	2.97e-05		jhp_0868	1254.32	-0.402117	0.000637618
jhp_0868	1934.65	0.562563	1.31e-06		jhp_0869	1396.3	-0.200738	0.0702549
jhp_0869	1817.24	0.293556	0.01563		jhp_0870	36231.7	0.0135235	0.907684
jhp_0870	24861.3	-1.94863	3.41e-82		jhp_0871	3127.76	-0.145821	0.223662
jhp_0871	2420.06	-1.5326	4.69e-45		jhp_0872	1628.67	-0.302222	0.0998577
jhp_0872	1711.5	-0.432121	0.00947614		jhp_0873	2960.49	-0.105398	0.569263
jhp_0873	2758.08	-0.63409	1.17e-05		jhp_0874	1794.97	-0.553293	9.1e-10
jhp_0874	2236.48	-0.127688	0.246835		jhp_0875	6841.51	-0.0705304	0.596338
jhp_0875	7443.91	-0.0857106	0.474108		jhp_0876	5825.48	-0.0484093	0.522231
jhp_0876	8708.53	0.75406	9.74e-21		jhp_0877	11267.5	0.166521	0.0673916
jhp_0877	15643.5	0.758929	1.57e-16		jhp_0878	21877.8	0.39609	3.3e-08
jhp_0878	25548.1	0.556269	2.47e-08		jhp_0879	14077.9	0.359286	3.94e-07
jhp_0879	15120.4	0.311105	0.0012876		jhp_0880	128132	0.0645255	0.673806
jhp_0880	112405	-0.64007	3.64e-07		jhp_0881	144306	0.157278	0.359723
jhp_0881	111293	-1.02452	3.11e-05		jhp_0882	16186.7	-0.0423534	0.731601
jhp_0882	17855.2	-0.018813	0.884813		jhp_0883	16491.7	0.17897	0.0145364
jhp_0883	15921.6	-0.182935	0.0388927		jhp_0884	25980	0.208761	0.0156035
jhp_0884	24823	-0.179826	0.0558615		jhp_0885	943.405	-0.237471	0.0704046
jhp_0885	996.913	-0.349043	0.00469122		jhp_0886	635.443	0.0440345	0.796738
jhp_0886	681.988	-0.00990889	0.951586		jhp_0887	19949.1	-0.967571	7.77e-36
jhp_0887	23560	-0.665888	2.3e-12		jhp_0888	24325	-0.570183	1.86e-09
jhp_0888	23015.8	-1.16316	9.61e-35		jhp_0889	9066.09	-0.225593	0.00646804
jhp_0889	8407.69	-0.806865	6.6e-13		jhp_0890	6970.36	-0.533163	5.64e-09
jhp_0890	8261.85	-0.267618	0.0287008		jhp_0891	15530.1	-0.2709	0.000236094
jhp_0891	19543.1	0.141926	0.174507		jhp_0892	31883.6	0.00879557	0.93393
jhp_0892	37582.1	0.216415	0.0222141		jhp_0893	8191.72	-0.0993482	0.1539
jhp_0893	10419.8	0.318324	9.17e-05		jhp_0894	8959.96	-0.00367935	0.963864
jhp_0894	11281.2	0.375918	4.47e-06		jhp_0895	7973.12	0.0407248	0.638821
jhp_0895	10912	0.620719	1.21e-14		jhp_0896	146.75	-0.91366	0.000189496
jhp_0896	150.42	-1.18859	1.46e-06		jhp_0897	131.275	-0.418866	0.0622553
jhp_0897	159.186	-0.0915299	0.695641		jhp_0898	109.348	-0.480294	0.0381724
jhp_0898	123.292	-0.379503	0.0919531		jhp_0899	168.237	-0.731152	0.00118514
jhp_0899	203.186	-0.384148	0.0498919		jhp_0900	247.032	-0.707267	0.000120004
jhp_0900	255.105	-0.939553	1.07e-07		jhp_0901	26.1636	-0.653538	0.231004
jhp_0901	34.5869	-0.0328241	0.948438		jhp_0902	451.709	-0.368156	0.038449
jhp_0902	636.499	0.362164	0.0215526		jhp_0903	9765.09	-0.141076	0.0277708
jhp_0903	13649.3	0.521606	5.98e-11		jhp_0904	2082.3	-0.153179	0.0850135
jhp_0904	3193.31	0.733375	3.07e-17		jhp_0905	4959.13	-0.0495112	0.599108
jhp_0905	7354.91	0.73545	5.41e-15		jhp_0906	12398.2	0.124582	0.0472731
jhp_0906	15637.5	0.494496	5.1e-10		jhp_0907	26587.6	0.260671	0.000530833
jhp_0907	33406.8	0.607927	2.9e-08		jhp_0908	20591.1	0.152462	0.0220543
jhp_0908	29755.6	0.83792	3.3e-22		jhp_0909	7419.92	-0.0254657	0.79257
jhp_0909	10491.9	0.64196	1.38e-11		jhp_0910	1833.37	0.0636484	0.556056
jhp_0910	2033.1	0.100494	0.357954		jhp_0911	21376.3	-0.0424621	0.617718
jhp_0911	27038.7	0.353006	0.000353735		jhp_0912	26783.1	0.0815168	0.212318
jhp_0912	33420.6	0.429472	1.73e-08		jhp_0913	62573.5	0.12813	0.0513296
jhp_0913	68067.1	0.110831	0.208716		jhp_0914	9156.79	0.234135	0.00241661
jhp_0914	10872.1	0.444577	2.92e-05		jhp_0915	13557.2	0.423558	2.81e-08
jhp_0915	16343	0.659679	8.51e-13		jhp_0916	7.06611	-0.430082	0.721971
jhp_0916	9.68928	0.247792	0.790311		jhp_0917	378.487	-0.699595	3.87e-05
jhp_0917	450.105	-0.401901	0.00988146		jhp_0918	33.8563	-0.591907	0.208095
jhp_0918	38.1331	-0.501298	0.232765		jhp_0919	948.59	-0.763783	2.32e-07
jhp_0919	1183.49	-0.299701	0.0266721		jhp_0920	19.4279	-1.51862	0.0101368
jhp_0920	30.8601	-0.0593163	0.905447		jhp_0921	256.235	-0.945402	1.97e-07
jhp_0921	343.655	-0.212669	0.223247		jhp_0922	127.629	-0.469732	0.0605277
jhp_0922	136.041	-0.559683	0.01512		jhp_0923	129.112	-0.818195	0.000629427
jhp_0923	141.862	-0.801919	0.000266437		jhp_0924	88.0727	-0.707845	0.0235096
jhp_0924	114.785	-0.118274	0.690904		jhp_0925	90.3822	-0.75785	0.00355935
jhp_0925	94.9909	-0.921685	0.000755178		jhp_0926	389.539	-0.970393	1.4e-09
jhp_0926	392.38	-1.35153	4.72e-18		jhp_0927	179.602	-0.64084	0.00215143
jhp_0927	223.633	-0.202394	0.307703		jhp_0928	48896.4	0.246883	0.00579812
jhp_0928	45707.4	-0.203919	0.0410711		jhp_0929	1464.49	-0.495422	9.24e-05
jhp_0929	1743.91	-0.214659	0.0956283		jhp_0930	1142.77	-0.713271	4.29e-13
jhp_0930	1399.99	-0.316979	0.00505346		jhp_0931	3881.14	-0.47631	3.26e-11
jhp_0931	4317.22	-0.420765	1.6e-06		jhp_0932	4578.87	0.243889	0.0943837
jhp_0932	4259.53	-0.219855	0.123436		jhp_0933	5891.42	0.175643	0.160776
jhp_0933	5809.7	-0.119892	0.36208		jhp_0934	21695.1	-0.639588	8.82e-09
jhp_0934	38509.7	0.73593	6.06e-11		jhp_0935	18372	-0.417208	1.37e-05
jhp_0935	34005.6	0.970635	2.78e-24		jhp_0936	49.3846	-1.08411	0.00376322
jhp_0936	47.7774	-1.70194	1.79e-05		jhp_0937	254.221	-0.795716	5.36e-06
jhp_0937	287.173	-0.670332	9.21e-05		jhp_0938	857.139	-0.541164	7.89e-05
jhp_0938	1051.26	-0.164952	0.2421		jhp_0939	3879.7	-0.128447	0.34225
jhp_0939	8978.44	1.6096	1.49e-11		jhp_0940	8319.82	0.0576543	0.608559
jhp_0940	12108.9	0.778216	1.79e-09		jhp_0941	401087	0.274707	0.0208685
jhp_0941	395112	-0.0132147	0.934667		jhp_0942	13799.1	-0.181403	0.0698556
jhp_0942	14293.4	-0.355054	0.00047688		jhp_0943	75.5388	-0.175864	0.646152
jhp_0943	120.045	0.797438	0.000671758		jhp_0944	65.3542	-1.06608	0.00412455
jhp_0944	104.616	0.215748	0.45336		jhp_0945	169.64	-0.725064	0.000170631
jhp_0945	213.068	-0.247472	0.197006		jhp_0946	34.2145	-1.00948	0.0172403
jhp_0946	48.8242	-0.0879346	0.834527		jhp_0947	240.022	-0.62179	0.000303337
jhp_0947	278.857	-0.410907	0.0131308		jhp_0948	4178.61	0.22803	0.0162364
jhp_0948	4146.96	-0.0440927	0.701495		jhp_0949	16493.1	0.194579	0.018065
jhp_0949	17389.4	0.0920154	0.438688		jhp_0950	3328.69	-0.205689	0.0670227
jhp_0950	4324.08	0.283823	0.0112303		jhp_0951	19994.7	0.588274	4.86e-05
jhp_0951	11955.5	-1.43784	2.25e-28		jhp_0952	83.705	-0.613389	0.0230824
jhp_0952	91.7038	-0.612504	0.0172685		jhp_0954	440.087	0.0625502	0.773887
jhp_0954	412.995	-0.406858	0.0195565		jhp_0955	450.434	-0.178128	0.250065
jhp_0955	414.357	-0.775638	1.93e-08		jhp_0956	205.007	-0.41288	0.0303741
jhp_0956	210.098	-0.645948	0.000463382		jhp_0957	139.308	-0.548592	0.0211983
jhp_0957	166.192	-0.250156	0.254471		jhp_0958	8.46416	0.646871	0.473707
jhp_0958	8.93711	0.554907	0.516698		jhp_0959	3665.8	-0.414984	0.185454
jhp_0959	3175.68	-1.37023	5.52e-08		jhp_0960	6255.06	0.0929627	0.534926
jhp_0960	6160.02	-0.215791	0.109852		jhp_0961	7686.91	0.116322	0.424635
jhp_0961	8018.65	-0.0177531	0.907449		jhp_0962	13989.5	-0.197378	0.00237903
jhp_0962	16596	0.0416919	0.648832		jhp_0963	12052.3	-0.219489	0.00227419
jhp_0963	15433.5	0.231951	0.00903766		jhp_0964	6042.82	-0.215631	0.00612164
jhp_0964	7678.96	0.215352	0.0152853		jhp_0965	7057.77	-0.208753	0.00386824
jhp_0965	9075.37	0.253165	0.00225027		jhp_0966	9121.32	-0.083364	0.337195
jhp_0966	12766.3	0.572231	2.15e-10		jhp_0967	24901.2	-0.0151862	0.847173
jhp_0967	33498.8	0.531978	2.26e-09		jhp_0968	4575.22	0.38419	1.48e-09
jhp_0968	4539.56	0.124309	0.187675		jhp_0969	18560.1	0.138145	0.148806
jhp_0969	21611.4	0.305271	0.00264443		jhp_0970	11337.3	-0.379599	0.310159
jhp_0970	12397.6	-0.376015	0.246536		jhp_0971	92164.6	0.364953	0.00431328
jhp_0971	73802.1	-0.567703	3.58e-06		jhp_0972	18171.2	0.0912575	0.207403
jhp_0972	19497.2	0.034793	0.722472		jhp_0973	11489.9	0.109177	0.156753
jhp_0973	11541.5	-0.138426	0.124327		jhp_0974	20608.5	0.236211	0.000503432
jhp_0974	23307.4	0.322262	0.000141081		jhp_0975	3652.53	-0.0655282	0.476644
jhp_0975	3968.62	-0.0857925	0.386043		jhp_0976	8191.29	0.0368494	0.711675
jhp_0976	8298.62	-0.19219	0.0454986		jhp_0977	8521.38	0.251743	0.00892927
jhp_0977	7640.02	-0.32978	0.00040187		jhp_0978	12545.3	-0.140999	0.0499372
jhp_0978	14215.5	-0.0383264	0.713139		jhp_0979	23771.3	-0.194164	0.0176356
jhp_0979	25657.9	-0.238676	0.0123809		jhp_0980	11498.8	-0.0595019	0.440459
jhp_0980	12202.5	-0.152527	0.0849944		jhp_0981	21835.7	-0.123372	0.11289
jhp_0981	20195.3	-0.687803	2.98e-15		jhp_0982	140492	0.0328161	0.724773
jhp_0982	126592	-0.588801	5.62e-10		jhp_0983	26608.7	-0.0490578	0.638821
jhp_0983	23444.9	-0.780013	6.69e-16		jhp_0984	29340.3	-0.0462569	0.598911
jhp_0984	29397.6	-0.319081	0.000518956		jhp_0985	23987.5	-0.128137	0.0657363
jhp_0985	24340.4	-0.367244	0.000229896		jhp_0986	4836.41	-0.301209	1.53e-05
jhp_0986	5012.8	-0.48302	1.3e-06		jhp_0987	3210.48	-0.304112	0.0034446
jhp_0987	3278.58	-0.535762	6.08e-07		jhp_0988	13706.3	0.0547675	0.426247
jhp_0988	12376.4	-0.551968	7.58e-12		jhp_0989	62269.8	0.382347	2.88e-10
jhp_0989	65276.4	0.27021	0.00496089		jhp_0990	31459.5	0.282584	0.00130361
jhp_0990	33899.2	0.242218	0.0569427		jhp_0991	9295.3	-0.171265	0.57222
jhp_0991	14738.5	0.798886	0.000823764		jhp_0992	51463.5	0.309168	0.000205654
jhp_0992	46572.8	-0.233403	0.0169496		jhp_0993	30199.4	0.0206398	0.863759
jhp_0993	29218.4	-0.359084	0.00070161		jhp_0994	7262.75	-0.0851016	0.378389
jhp_0994	9031.86	0.272118	0.00286094		jhp_0995	10543.9	0.291644	0.00159614
jhp_0995	11156.6	0.202955	0.0685048		jhp_0996	14136.1	0.37956	2.82e-05
jhp_0996	14197.1	0.153895	0.143375		jhp_0997	1800.08	-0.067962	0.611973
jhp_0997	1888.7	-0.194491	0.0567313		jhp_0998	412.966	-0.55568	0.000873809
jhp_0998	576.207	0.194783	0.258606		jhp_0999	28715.9	0.320344	1.63e-06
jhp_0999	25212.6	-0.31551	0.0012762		jhp_1000	12554.8	0.278243	0.00231016
jhp_1000	12056.8	-0.0883566	0.443074		jhp_1001	8138.07	0.217014	0.0164601
jhp_1001	10418.5	0.614477	2.89e-11		jhp_1002	10629.4	-0.0850342	0.197303
jhp_1002	10898.2	-0.285881	0.000587722		jhp_1003	77947.3	0.0264027	0.818501
jhp_1003	69933.8	-0.613384	3.95e-10		jhp_1004	43118.1	0.127483	0.0940296
jhp_1004	37294	-0.614598	1.87e-12		jhp_1005	3062.33	-0.338039	0.000191456
jhp_1005	5242.3	0.848557	8.17e-19		jhp_1006	7775.75	-0.0741092	0.27549
jhp_1006	7262.14	-0.591309	1.04e-08		jhp_1007	10698.7	-0.0733587	0.348697
jhp_1007	10206	-0.51477	4.5e-08		jhp_1008	12635.2	-0.417807	3.01e-10
jhp_1008	23337.2	0.964465	3.97e-35		jhp_1009	7280.12	0.12018	0.238589
jhp_1009	9032.84	0.450835	1.53e-06		jhp_1010	22362.6	0.152418	0.066267
jhp_1010	24579.3	0.164067	0.0912782		jhp_1011	38501.7	0.0626667	0.444683
jhp_1011	41000.1	-0.0150338	0.885647		jhp_1012	7199.39	-0.467624	2.43e-14
jhp_1012	8840.15	-0.0996065	0.341978		jhp_1013	2497.62	-0.732579	1.17e-14
jhp_1013	3716.58	0.238205	0.0609614		jhp_1014	6718.25	0.45895	3.84e-07
jhp_1014	5755.57	-0.218468	0.0275684		jhp_1015	3200.08	0.34112	8.06e-06
jhp_1015	3151.44	0.0559368	0.610959		jhp_1016	6913.43	0.242316	0.0194496
jhp_1016	7966.61	0.378631	0.000159572		jhp_1017	4808.33	0.164193	0.033371
jhp_1017	5384.23	0.226935	0.00967268		jhp_1018	4676.62	-0.0968474	0.247966
jhp_1018	5415.94	0.0677602	0.474108		jhp_1019	956.63	-0.581766	1.7e-07
jhp_1019	1280.52	0.0565007	0.610959		jhp_1020	9765.63	0.227559	0.000967055
jhp_1020	10125.6	0.0804232	0.373477		jhp_1021	1.58575	-0.269962	0.904413
jhp_1021	1.79164	-0.186109	0.926679		jhp_1022	8710.87	0.253238	0.00299037
jhp_1022	7419.1	-0.504547	1.35e-07		jhp_1023	8299.25	0.259428	0.00428078
jhp_1023	9031.65	0.243081	0.0202994		jhp_1024	13864.8	0.175989	0.0357179
jhp_1024	15068.2	0.156542	0.110263		jhp_1025	3917.84	0.204403	0.0303168
jhp_1025	4014.14	0.0228812	0.850639		jhp_1026	18448.8	0.256441	0.000334328
jhp_1026	17097.9	-0.221319	0.0197691		jhp_1027	14028.5	0.261385	0.000793454
jhp_1027	14290.2	0.0644893	0.558362		jhp_1028	6123.16	0.188791	0.0193536
jhp_1028	7120.13	0.349085	3.07e-05		jhp_1029	6248.21	0.14761	0.130203
jhp_1029	7289.23	0.319698	0.000644356		jhp_1030	36496.6	0.1775	0.00983232
jhp_1030	45047.7	0.488377	3.5e-09		jhp_1031	3590.68	-0.363947	1.33e-05
jhp_1031	4031.49	-0.280115	0.00415592		jhp_1032	7881.03	-0.254478	0.00253862
jhp_1032	8724.83	-0.217293	0.0227007		jhp_1033	2945.94	-0.047006	0.671623
jhp_1033	3828.42	0.41971	1.39e-05		jhp_1034	32243.5	0.13175	0.127289
jhp_1034	26367.1	-0.82202	1.4e-19		jhp_1035	42835.6	0.0396268	0.665085
jhp_1035	47654.1	0.0851095	0.387458		jhp_1036	30268.2	0.0636785	0.564179
jhp_1036	33300.4	0.0768585	0.494106		jhp_1037	70690.6	0.0714479	0.486874
jhp_1037	78813.5	0.121655	0.246536		jhp_1038	38970.6	0.0666312	0.517974
jhp_1038	45740.1	0.256909	0.00988146		jhp_1039	14464.3	-0.110098	0.212336
jhp_1039	18091.2	0.264818	0.00535617		jhp_1040	6196.47	-0.399693	9.27e-05
jhp_1040	6560.62	-0.511804	1.59e-06		jhp_1041	2447.62	0.231818	0.00474025
jhp_1041	2182.88	-0.373449	4.66e-05		jhp_1042	152.25	-0.533309	0.0189194
jhp_1042	149.491	-0.950503	4.16e-05		jhp_1043	135.856	-0.705991	0.0110466
jhp_1043	143.657	-0.836075	0.000760039		jhp_1044	1202.56	-0.433639	9.56e-07
jhp_1044	1609.14	0.174743	0.083446		jhp_1045	31851.9	0.0871778	0.386067
jhp_1045	34824.9	0.0855894	0.405168		jhp_1046	51538.9	0.599429	6.37e-18
jhp_1046	52206.6	0.409418	2.97e-06		jhp_1047	4917.44	0.692947	3.1e-25
jhp_1047	3725.28	-0.301628	0.00051458		jhp_1048	4958.94	-0.274039	0.0380803
jhp_1048	4778.47	-0.713519	3.62e-09		jhp_1049	4274.41	-0.661959	5.73e-11
jhp_1049	5266.34	-0.253843	0.0269444		jhp_1050	6083.47	-0.363032	1.64e-06
jhp_1050	7107.74	-0.154663	0.133521		jhp_1051	12318.6	-0.084192	0.240843
jhp_1051	12815.8	-0.239026	0.00293551		jhp_1052	23695.3	-0.029541	0.711819
jhp_1052	27606.7	0.147364	0.083446		jhp_1053	54995.2	0.0639075	0.407318
jhp_1053	67706.7	0.378937	4.75e-06		jhp_1054	94685.1	0.241485	0.00319783
jhp_1054	99064.4	0.119122	0.2421		jhp_1055	23472.1	-0.429634	3.16e-07
jhp_1055	25826.1	-0.411831	1.14e-05		jhp_1056	17654.9	-0.385292	2.03e-06
jhp_1056	19387.4	-0.375222	3.46e-05		jhp_1057	18937.4	-0.284984	5.02e-05
jhp_1057	19361.4	-0.513682	9.01e-10		jhp_1058	31730.5	0.0244478	0.838932
jhp_1058	28081.6	-0.666498	3.38e-11		jhp_1059	12823.9	0.156737	0.175075
jhp_1059	11106.6	-0.571084	1.79e-07		jhp_1060	58467.9	0.0135683	0.892644
jhp_1060	56461.6	-0.372027	7.21e-05		jhp_1061	59351.6	-0.0616959	0.54931
jhp_1061	58852.1	-0.371097	0.000114596		jhp_1062	56968.1	-0.0711219	0.295789
jhp_1062	62605.1	-0.0589136	0.574243		jhp_1063	22465.6	-0.141256	0.16876
jhp_1063	27996.4	0.228428	0.0301296		jhp_1064	21524.6	-0.202738	0.084309
jhp_1064	26641.4	0.156509	0.203447		jhp_1065	25162.1	-0.131056	0.390238
jhp_1065	28024.8	-0.0768135	0.59379		jhp_1066	15573.4	-0.057148	0.429487
jhp_1066	19170.3	0.270175	0.00107174		jhp_1067	25763.5	0.0554525	0.560712
jhp_1067	29683.8	0.196902	0.0409068		jhp_1068	7321.15	0.0241835	0.768169
jhp_1068	8660.79	0.238782	0.00510031		jhp_1069	6995.15	-0.00321625	0.967191
jhp_1069	9368.92	0.530931	2.01e-09		jhp_1070	32061.1	0.124871	0.173637
jhp_1070	42550.3	0.619148	2.49e-06		jhp_1071	2973.66	0.380617	4.57e-05
jhp_1071	3303.94	0.420472	0.000388432		jhp_1072	247.446	-0.386442	0.0890764
jhp_1072	299.188	-0.0733301	0.724176		jhp_1073	3949.05	-0.499304	6.08e-12
jhp_1073	4581.81	-0.304408	0.00220587		jhp_1074	22293	-0.0372078	0.724773
jhp_1074	24455.5	-0.0292513	0.781129		jhp_1075	18526	-0.201117	0.00268769
jhp_1075	23210.9	0.189737	0.063846		jhp_1076	35816	-0.0429626	0.529752
jhp_1076	43633.1	0.255314	0.0026245		jhp_1077	37694.8	0.0945604	0.296353
jhp_1077	43411.2	0.235179	0.0130042		jhp_1078	11829.4	0.211465	0.0520777
jhp_1078	13513.9	0.327026	0.00226719		jhp_1079	16055.4	0.170656	0.0114469
jhp_1079	19558.3	0.449684	1.5e-07		jhp_1080	26613.3	0.0982874	0.107279
jhp_1080	31669.7	0.323403	7.92e-05		jhp_1081	6652.95	0.368881	7.56e-06
jhp_1081	6358.52	0.00305677	0.980385		jhp_1082	6947.54	0.311237	4.23e-05
jhp_1082	6966.26	0.07526	0.417115		jhp_1083	21358.7	0.152823	0.0910093
jhp_1083	25504.7	0.381637	0.000145328		jhp_1084	32010.8	0.140135	0.0536542
jhp_1084	38176.7	0.367287	4.78e-05		jhp_1085	4314.4	0.0143887	0.861349
jhp_1085	4887.69	0.112022	0.217177		jhp_1086	1435.02	-0.339231	0.00677685
jhp_1086	1788.66	0.0581372	0.669408		jhp_1087	22785.5	-0.0749943	0.435805
jhp_1087	22596.7	-0.385123	2.19e-05		jhp_1088	200209	0.376246	0.000318954
jhp_1088	181845	-0.139911	0.243805		jhp_1089	2018.82	0.110186	0.495885
jhp_1089	2192.36	0.0917615	0.556604		jhp_1090	8901.41	0.26666	0.00310865
jhp_1090	8826.83	-0.0041123	0.976361		jhp_1091	49165.6	0.261501	0.00112728
jhp_1091	48706.9	-0.0154321	0.886143		jhp_1092	2860.08	-0.483702	4.19e-08
jhp_1092	2454.85	-1.53353	5.78e-53		jhp_1093	3558.12	0.409029	2.32e-07
jhp_1093	4252.23	0.624023	2.3e-11		jhp_1094	25118.6	0.146001	0.175075
jhp_1094	14682.8	-3.00287	8.19e-165		jhp_1095	30181.7	0.410403	3.8e-06
jhp_1095	19045.9	-1.54701	5.93e-60		jhp_1096	1536.84	-0.465429	0.00157574
jhp_1096	1563.67	-0.725571	7.66e-08		jhp_1097	1973.67	-0.579733	2.56e-11
jhp_1097	2058.3	-0.760305	1.31e-16		jhp_1098	2649.92	-0.36086	1.82e-05
jhp_1098	2942.83	-0.311452	0.00134271		jhp_1099	6693.63	-0.333967	2.05e-07
jhp_1099	7135.89	-0.420584	1.34e-06		jhp_1100	14633.8	-0.196244	0.169335
jhp_1100	16065	-0.184526	0.175687		jhp_1101	17617.3	0.335801	0.000990534
jhp_1101	9518.16	-3.10223	3e-227		jhp_1102	34679.8	0.181629	0.0479746
jhp_1102	29130.6	-0.647573	1.4e-12		jhp_1103	333782	0.731125	1.26e-24
jhp_1103	184573	-1.54174	8.13e-65		jhp_1104	2495.86	0.215311	0.0349411
jhp_1104	4171.8	1.20235	1.09e-37		jhp_1105	9195.34	0.328892	2e-06
jhp_1105	11559.6	0.669517	2.34e-09		jhp_1106	13887.7	0.0811097	0.403434
jhp_1106	15296.3	0.100241	0.296047		jhp_1107	11972.4	-0.159711	0.020393
jhp_1107	13472.2	-0.0752993	0.406096		jhp_1108	19038.3	0.186863	0.0323236
jhp_1108	16053.7	-0.628443	5.95e-13		jhp_1109	4486.79	-0.424466	2.22e-07
jhp_1109	6069.71	0.210963	0.0217151		jhp_1110	3695.95	-0.202189	0.0380205
jhp_1110	4700.01	0.229079	0.0371246		jhp_1111	612.693	-0.298054	0.00749657
jhp_1111	1334.33	1.38441	2.44e-31		jhp_1112	60056.2	0.534698	8.05e-07
jhp_1112	30922.7	-2.72491	4.46e-176		jhp_1113	7380.39	-0.0777021	0.391181
jhp_1113	13113.7	1.11205	8.1e-37		jhp_1114	12657	0.248316	0.000480741
jhp_1114	15310.6	0.503779	2.05e-09		jhp_1115	14572.9	0.220679	0.000755825
jhp_1115	17646.8	0.481584	2.79e-09		jhp_1116	1622.45	0.0788228	0.435805
jhp_1116	2287.52	0.722313	9.26e-16		jhp_1117	21692.7	-0.295952	0.350043
jhp_1117	43065.3	1.19991	3.38e-06		jhp_1118	113005	0.028898	0.770465
jhp_1118	116294	-0.153255	0.102882		jhp_1119	47506.2	0.044442	0.686185
jhp_1119	50798.3	-0.0235836	0.834861		jhp_1120	42629.9	0.0176313	0.863759
jhp_1120	48970.7	0.152279	0.133536		jhp_1121	199166	-0.132656	0.100994
jhp_1121	221593	-0.0842369	0.406249		jhp_1122	52016.9	-0.223885	0.0109047
jhp_1122	53642.6	-0.417835	1.08e-05		jhp_1123	94694.4	-0.237951	0.0257276
jhp_1123	99694.2	-0.364949	0.000381197		jhp_1124	63250	0.0465887	0.671261
jhp_1124	68592.5	0.0188961	0.869086		jhp_1125	43121.1	0.00161944	0.982433
jhp_1125	49278.2	0.123408	0.165855		jhp_1126	39048.7	-0.0115388	0.882622
jhp_1126	47798.2	0.296318	0.000168399		jhp_1127	23361.6	0.0908874	0.409441
jhp_1127	27226.8	0.261972	0.0203741		jhp_1128	232301	0.232351	0.000618366
jhp_1128	255133	0.241043	0.00551572		jhp_1129	8157.64	0.0255061	0.827514
jhp_1129	9183.23	0.106323	0.289103		jhp_1130	3910.97	0.292819	0.000223773
jhp_1130	3722.95	-0.0969268	0.342705		jhp_1131	1404.99	-0.431335	2.72e-06
jhp_1131	1651.66	-0.200213	0.0515509		jhp_1132	2439.41	0.121222	0.172959
jhp_1132	2148.98	-0.553976	1.56e-08		jhp_1133	2448.8	0.249435	0.00867756
jhp_1133	2194.06	-0.33343	0.00345173		jhp_1134	6.31375	-2.20864	0.0359176
jhp_1134	8.83504	-0.862254	0.291247		jhp_1135	30421.3	0.172716	0.305698
jhp_1135	28949.4	-0.230594	0.120519		jhp_1136	17600.7	-0.198775	0.00522644
jhp_1136	20174.5	-0.0596032	0.522273		jhp_1137	10758.5	-0.112799	0.0883689
jhp_1137	11805.9	-0.105099	0.228141		jhp_1138	7153.11	-0.524122	9.94e-17
jhp_1138	8668.46	-0.188612	0.0464245		jhp_1139	7784.6	-0.14703	0.0315993
jhp_1139	8125.45	-0.294748	0.000373891		jhp_1140	33964	0.053242	0.505176
jhp_1140	33571.3	-0.250134	0.00268217		jhp_1141	3629.84	-0.129629	0.0844273
jhp_1141	4609.11	0.288194	0.00153455		jhp_1142	7252.66	0.0326007	0.753011
jhp_1142	8838.21	0.325109	0.000390691		jhp_1143	20379.3	0.067061	0.453656
jhp_1143	28484.5	0.690521	1.17e-12		jhp_1144	10511.6	0.31943	0.00622232
jhp_1144	11344.1	0.284611	0.0172072		jhp_1145	5160.2	0.146482	0.124844
jhp_1145	6185.31	0.386276	9.65e-05		jhp_1146	6100.04	-0.0231459	0.867849
jhp_1146	7367.1	0.252656	0.0291382		jhp_1147	2095.19	-0.206675	0.0148437
jhp_1147	2807.65	0.362009	7.13e-05		jhp_1148	35253	-0.107728	0.55927
jhp_1148	48588.4	0.516754	0.000496985		jhp_1149	9222.63	-0.154793	0.0612968
jhp_1149	12817.1	0.495134	2.95e-07		jhp_1150	11699.6	0.0357907	0.723173
jhp_1150	14566.6	0.382707	4.61e-05		jhp_1151	9165.27	0.0163434	0.8693
jhp_1151	10716.5	0.199455	0.084189		jhp_1152	6911.9	-0.104444	0.24664
jhp_1152	8576.51	0.247792	0.0154478		jhp_1153	5336.58	-0.327522	9.61e-06
jhp_1153	6675.39	0.0749015	0.462297		jhp_1154	1216.73	0.483932	8.28e-06
jhp_1154	1064.22	-0.122666	0.358107		jhp_1155	2944.14	0.0704157	0.572541
jhp_1155	2759.02	-0.404442	7.07e-06		jhp_1156	2505.01	-0.144693	0.0888442
jhp_1156	2610.74	-0.298486	0.00178816		jhp_1157	13449.8	0.314192	4.31e-06
jhp_1157	12989.8	-0.0297461	0.798729		jhp_1158	17018.2	0.308217	0.000629701
jhp_1158	17703.3	0.171394	0.107576		jhp_1159	4114.99	-0.198114	0.0101081
jhp_1159	6943.17	0.915477	5.61e-25		jhp_1160	1973.01	-0.253489	0.0213571
jhp_1160	1678.96	-1.21778	5.31e-25		jhp_1161	8096.32	0.221675	0.00134734
jhp_1161	6190.64	-0.96304	1.59e-29		jhp_1162	32595	0.224154	0.000599037
jhp_1162	25049.3	-0.937409	2.04e-32		jhp_1163	98684.9	0.248812	0.0251531
jhp_1163	82483.5	-0.572703	1.46e-08		jhp_1164	141672	0.439092	9.56e-11
jhp_1164	125364	-0.145309	0.162877		jhp_1165	17898.1	-0.0801514	0.304732
jhp_1165	19000.2	-0.172966	0.0536424		jhp_1166	54804	-0.070024	0.324135
jhp_1166	58329.9	-0.154328	0.0722099		jhp_1167	60887	0.0989299	0.132684
jhp_1167	62554.3	-0.0826158	0.393442		jhp_1168	4588.98	-0.241628	0.000557246
jhp_1168	4914.03	-0.311082	0.00253938		jhp_1169	5868.08	-0.280913	0.000557246
jhp_1169	6916.24	-0.0549549	0.630521		jhp_1170	5597.98	-0.0444024	0.592626
jhp_1170	6368.66	0.0664907	0.489573		jhp_1171	6815.54	-0.0158206	0.887296
jhp_1171	7411.12	-0.0362029	0.751149		jhp_1172	5288.5	0.0278173	0.806077
jhp_1172	5917.18	0.0892665	0.409438		jhp_1173	9346.73	0.0129967	0.880307
jhp_1173	10439.9	0.0703912	0.462369		jhp_1174	3795.53	0.0839458	0.425353
jhp_1174	4359.4	0.218085	0.0335621		jhp_1175	980.179	-0.467586	6.09e-06
jhp_1175	1460.26	0.429382	4e-05		jhp_1176	11187.1	0.0950014	0.358331
jhp_1176	16754.4	0.870781	3.63e-17		jhp_1177	16887.5	0.218841	0.000967055
jhp_1177	21174.8	0.564912	4.02e-11		jhp_1178	15352.1	0.044347	0.670567
jhp_1178	18701.4	0.335884	0.00039127		jhp_1179	6348.41	-0.259985	0.000151523
jhp_1179	8195.5	0.220526	0.00837755		jhp_1180	6818.21	-0.304223	3.55e-06
jhp_1180	8248.31	0.00138645	0.990524		jhp_1181	15239.4	0.10085	0.255159
jhp_1181	17090.2	0.168512	0.0728577		jhp_1182	16644.1	0.207866	0.0146144
jhp_1182	17299.3	0.0644185	0.545458		jhp_1183	30890.1	0.15772	0.0488933
jhp_1183	32983.8	0.0884119	0.393978		jhp_1184	38114	0.175593	0.0110056
jhp_1184	42192.6	0.206517	0.0139055		jhp_1185	6971.67	0.0663101	0.406245
jhp_1185	7908.76	0.16525	0.0700585		jhp_1186	25383.9	-0.0829404	0.324135
jhp_1186	29885.6	0.125137	0.207192		jhp_1187	65277.4	-0.0238096	0.771405
jhp_1187	70069	-0.0812597	0.370162		jhp_1188	22695.3	-0.0118711	0.904064
jhp_1188	24455.6	-0.0575492	0.563109		jhp_1189	29619	0.0513767	0.604484
jhp_1189	30639	-0.114493	0.285537		jhp_1190	18031.2	-0.0319191	0.770465
jhp_1190	19091.4	-0.131483	0.209763		jhp_1191	9212.04	-0.151296	0.0557608
jhp_1191	10491.4	-0.0330348	0.754046		jhp_1192	33082.3	-0.147792	0.0513098
jhp_1192	37630.4	-0.0333425	0.742545		jhp_1193	26020.1	-0.222715	0.00924505
jhp_1193	29943.9	-0.0712887	0.502258		jhp_1194	27692.6	-0.271013	0.000708526
jhp_1194	31796.6	-0.123471	0.21252		jhp_1195	6291.69	-0.471038	1.59e-10
jhp_1195	7648.27	-0.133487	0.173821		jhp_1196	757.079	-0.59403	1.85e-05
jhp_1196	870.774	-0.421293	0.000318216		jhp_1197	11331.2	0.492317	0.000116747
jhp_1197	9130.82	-0.371578	0.205571		jhp_1198	8715.07	-0.0437515	0.556056
jhp_1198	7757.01	-0.731965	1.44e-16		jhp_1199	9848.48	-0.0259087	0.811399
jhp_1199	9320.68	-0.485926	8.15e-07		jhp_1200	11501.5	-0.136927	0.0438491
jhp_1200	11556.1	-0.409807	1.64e-05		jhp_1201	6545.88	-0.138964	0.0837754
jhp_1201	7141	-0.147515	0.180827		jhp_1202	3215.48	-0.022457	0.847173
jhp_1202	3662.35	0.0912925	0.420709		jhp_1203	8500.59	-0.0669848	0.338168
jhp_1203	10304.5	0.220099	0.017521		jhp_1204	9347.07	0.161008	0.0204551
jhp_1204	10912.7	0.332627	9.65e-05		jhp_1205	34126.7	0.294677	0.00100431
jhp_1205	32510.2	-0.0917102	0.425595		jhp_1206	45318	0.0854671	0.494248
jhp_1206	44600.3	-0.227184	0.041288		jhp_1207	34243.4	0.23543	0.00498189
jhp_1207	24045.3	-1.33557	4.52e-50		jhp_1208	17086	0.514141	9.29e-09
jhp_1208	10284.7	-1.57959	1.51e-51		jhp_1209	46054.4	0.489627	4.92e-08
jhp_1209	27885.4	-1.60272	1.36e-54		jhp_1210	19495.2	0.237603	0.0129245
jhp_1210	12926.6	-1.64146	5.72e-70		jhp_1211	7284.02	0.230422	0.0566725
jhp_1211	5002.51	-1.45964	4.77e-38		jhp_1212	44333.9	-0.0644562	0.435976
jhp_1212	44980.5	-0.298736	0.00162291		jhp_1213	65827.8	-0.00757375	0.94826
jhp_1213	67007.1	-0.226885	0.0233009		jhp_1214	72744.5	0.0286724	0.798932
jhp_1214	74925.2	-0.151661	0.139974		jhp_1215	32339.7	-0.0530278	0.528332
jhp_1215	36099.9	0.00470383	0.969902		jhp_1216	40338.5	-0.106063	0.0964703
jhp_1216	45341.2	-0.0270001	0.783783		jhp_1217	20950.1	-0.122683	0.0604468
jhp_1217	22621.2	-0.163265	0.0496385		jhp_1218	19318.5	-0.120787	0.119572
jhp_1218	19358.8	-0.400701	7.44e-07		jhp_1219	25386.9	-0.0633551	0.438251
jhp_1219	24712	-0.432951	2.34e-07		jhp_1220	61552.1	-0.0307204	0.767939
jhp_1220	58803.8	-0.459771	1.19e-06		jhp_1221	29738.6	-0.00545891	0.956707
jhp_1221	28026.5	-0.476339	1.51e-07		jhp_1222	23251.7	-0.0179409	0.871994
jhp_1222	22309.7	-0.429756	5.58e-07		jhp_1223	27866.7	-0.0943076	0.325609
jhp_1223	26389.3	-0.566022	5.65e-09		jhp_1224	34094.2	-0.0197018	0.860796
jhp_1224	31242.3	-0.593214	3.35e-10		jhp_1225	31665.5	-0.0452978	0.653483
jhp_1225	29301.1	-0.589785	1.5e-09		jhp_1226	15354.2	-0.123335	0.21006
jhp_1226	14400.4	-0.636951	1.92e-10		jhp_1227	41720.2	-0.146464	0.0618874
jhp_1227	40004.5	-0.582924	2.45e-08		jhp_1228	19578.3	-0.0776597	0.397393
jhp_1228	18047.8	-0.643664	4.18e-11		jhp_1229	28379.9	-0.0589388	0.670558
jhp_1229	25381.8	-0.735179	1.22e-12		jhp_1230	38784.5	-0.0398248	0.746399
jhp_1230	34513.7	-0.7294	4.13e-13		jhp_1231	39287.7	-0.00282792	0.981388
jhp_1231	34785	-0.700074	1.47e-11		jhp_1232	38541.8	-0.00369724	0.97622
jhp_1232	34672	-0.641368	7.43e-10		jhp_1233	57954.2	-0.040906	0.705028
jhp_1233	54727.1	-0.512834	1.66e-06		jhp_1234	38391.5	0.0215125	0.860911
jhp_1234	37135.1	-0.358474	0.000605808		jhp_1235	36016.4	0.0136094	0.907684
jhp_1235	36825.2	-0.190236	0.109209		jhp_1236	31571.8	-0.0382304	0.685487
jhp_1236	37221.1	0.17201	0.185532		jhp_1237	20854.8	-0.023308	0.811399
jhp_1237	26548.6	0.386491	7.54e-05		jhp_1238	47511.8	0.0196713	0.853716
jhp_1238	60927	0.442497	7.3e-06		jhp_1239	34652.5	0.0919491	0.333065
jhp_1239	51359.2	0.845384	4.57e-20		jhp_1240	33313.8	0.062749	0.449877
jhp_1240	52768.6	0.969584	1.64e-29		jhp_1241	518.599	0.152268	0.400829
jhp_1241	602.431	0.31095	0.0442408		jhp_1242	674.902	-0.730756	3.32e-10
jhp_1242	1600.32	1.30427	2.08e-24		jhp_1243	8398.69	0.266719	0.000465692
jhp_1243	6815.25	-0.65935	8.08e-14		jhp_1244	4090.15	0.366054	0.000169028
jhp_1244	3354.26	-0.483426	2.72e-06		jhp_1245	32871	0.468011	2.4e-09
jhp_1245	24905.5	-0.623355	1.67e-11		jhp_1246	3912.69	0.272731	0.00172756
jhp_1246	3514.26	-0.299055	0.00551572		jhp_1247	4020.96	-0.0189625	0.894649
jhp_1247	3712.83	-0.566342	1.36e-06		jhp_1248	1195.77	-0.1694	0.109794
jhp_1248	1093.32	-0.790467	4.35e-12		jhp_1249	2645.68	0.020055	0.841148
jhp_1249	2342.3	-0.66754	1.15e-13		jhp_1250	1991.79	-0.0568163	0.576906
jhp_1250	2258.71	0.0464685	0.669408		jhp_1251	6249.24	0.128043	0.0890764
jhp_1251	6465.04	-0.0311223	0.775701		jhp_1252	7906.39	0.101328	0.419766
jhp_1252	8494.72	0.0519872	0.678395		jhp_1253	2023.24	0.2885	0.000660957
jhp_1253	2605.3	0.689557	1.59e-08		jhp_1254	34335.9	0.151265	0.0124997
jhp_1254	26410.4	-1.0494	2.67e-42		jhp_1255	4773.04	0.107583	0.249515
jhp_1255	6371	0.616233	3.42e-10		jhp_1256	4379.08	-0.00609364	0.94826
jhp_1256	4628.78	-0.10856	0.328149		jhp_1257	4932.91	0.1875	0.0296186
jhp_1257	5072.86	0.0139131	0.920578		jhp_1258	33820	0.34899	1.5e-05
jhp_1258	30129	-0.232205	0.034301		jhp_1259	48140.6	0.375695	1.7e-06
jhp_1259	42000.2	-0.267479	0.00479991		jhp_1260	40390.2	0.339433	2.42e-07
jhp_1260	36763.3	-0.178803	0.0548881		jhp_1261	2027.72	-0.546829	3.45e-10
jhp_1261	3185.41	0.502422	0.000142158		jhp_1262	12418.8	0.0526811	0.513714
jhp_1262	16137.4	0.504538	1.3e-10		jhp_1263	21881.7	0.235406	0.000919241
jhp_1263	25209.1	0.36898	1.39e-05		jhp_1264	33025.9	0.374458	4.56e-09
jhp_1264	32940.8	0.127423	0.205571		jhp_1265	21065.1	0.323044	3.1e-05
jhp_1265	21587.6	0.146758	0.142495		jhp_1266	1842.23	-0.449479	3.14e-08
jhp_1266	2212.55	-0.148521	0.254471		jhp_1267	3199.75	-0.470109	1.54e-08
jhp_1267	3950.23	-0.0861778	0.529515		jhp_1268	13459.6	-0.290771	5.95e-06
jhp_1268	15614.4	-0.110445	0.217629		jhp_1269	27600.9	0.112065	0.155424
jhp_1269	29008.8	-0.00157162	0.989693		jhp_1270	6331.53	-0.0983698	0.548734
jhp_1270	6385.53	-0.351376	0.0212963		jhp_1271	6864.63	0.00450406	0.977972
jhp_1271	6363.82	-0.518817	0.000301763		jhp_1272	10013.6	-0.201499	0.000848662
jhp_1272	10379.1	-0.375412	2.3e-05		jhp_1273	6790.73	-0.140521	0.0947745
jhp_1273	8694.59	0.300134	0.00119584		jhp_1274	6741.03	-0.16261	0.0528888
jhp_1274	8739.92	0.313471	0.000715741		jhp_1275	4746.74	-0.225009	0.00427957
jhp_1275	6322.55	0.331362	0.000204478		jhp_1276	3441.11	-0.263346	0.00586367
jhp_1276	4270.5	0.108637	0.312738		jhp_1277	4478.57	-0.265351	0.000557246
jhp_1277	5036.57	-0.180273	0.0599173		jhp_1278	5717.58	-0.231168	0.0380803
jhp_1278	6844.62	0.0391503	0.766005		jhp_1279	4912.42	-0.455986	3.2e-07
jhp_1279	5652.42	-0.288329	0.00551572		jhp_1280	19669.8	0.00403962	0.964231
jhp_1280	20630	-0.122228	0.190929		jhp_1281	8298.33	-0.0758612	0.297307
jhp_1281	9231.35	-0.0274263	0.782159		jhp_1282	6032.28	-0.220002	0.00864842
jhp_1282	7103.55	-0.000830893	0.993116		jhp_1283	1123.65	-0.165373	0.321182
jhp_1283	1273.45	-0.0635766	0.700566		jhp_1284	295.117	-0.637075	2.63e-05
jhp_1284	360.241	-0.262416	0.0774812		jhp_1285	1341.83	-0.453466	4.59e-07
jhp_1285	1655.94	-0.0717094	0.523645		jhp_1286	14671.6	-0.143121	0.0376507
jhp_1286	17882.2	0.166501	0.0835007		jhp_1287	17207.8	0.146135	0.0585948
jhp_1287	20693.7	0.395286	8.57e-06		jhp_1288	31680.8	0.20122	0.00723648
jhp_1288	35680.6	0.27718	0.00242889		jhp_1289	23920.6	0.335436	4.66e-05
jhp_1289	24520.6	0.160619	0.102399		jhp_1290	9808.94	0.240731	0.0369164
jhp_1290	10932.5	0.29035	0.0168042		jhp_1291	47979.3	-0.19312	0.00438915
jhp_1291	56425.5	0.0206584	0.826833		jhp_1292	31973.2	0.20058	0.00382504
jhp_1292	33751.2	0.100793	0.367152		jhp_1293	47577.7	0.0821199	0.242401
jhp_1293	54386.6	0.201209	0.0181974		jhp_1294	12939.7	-0.0652164	0.420551
jhp_1294	13870.1	-0.127542	0.233049		jhp_1295	845.791	0.347893	0.00780787
jhp_1295	709.607	-0.42937	0.00155978		jhp_1296	1058.37	-0.485777	0.000233593
jhp_1296	1095.09	-0.686646	1.7e-09		jhp_1297	660.834	-0.77908	2e-14
jhp_1297	863.008	-0.169084	0.200884		jhp_1298	7988.3	0.408703	1.7e-07
jhp_1298	6033.61	-0.721587	4.73e-18		jhp_1299	8841.82	0.231002	0.0093662
jhp_1299	7354.42	-0.61883	5.28e-11		jhp_1300	214.484	-0.298522	0.0963239
jhp_1300	237.948	-0.258228	0.150656		jhp_1301	111.485	-0.246272	0.436352
jhp_1301	104.914	-0.772172	0.000904555		jhp_1302	29.7654	-0.941885	0.0817112
jhp_1302	41.6449	-0.0770053	0.864775		jhp_1303	897.84	-0.680558	3.97e-07
jhp_1303	963.155	-0.754512	1.44e-09		jhp_1304	380.882	-0.665113	0.000182353
jhp_1304	409.359	-0.733597	1.37e-05		jhp_1305	497.513	-0.144482	0.453664
jhp_1305	552.276	-0.101298	0.558988		jhp_1306	35.9753	-0.458816	0.395344
jhp_1306	51.2142	0.33137	0.408335		jhp_1307	5550.19	-0.521062	0.226866
jhp_1307	4925.87	-1.40032	7.3e-06		jhp_1308	2527.71	0.241284	0.00753447
jhp_1308	2787.14	0.262573	0.0174977		jhp_1309	6731.3	0.168737	0.30606
jhp_1309	6341.49	-0.268409	0.0619701		jhp_1310	1666.66	-0.0230648	0.818096
jhp_1310	1964.68	0.186141	0.0493014		jhp_1311	3832.22	-0.0666346	0.456458
jhp_1311	4407.51	0.0756125	0.445369		jhp_1312	8459.68	-0.069785	0.524049
jhp_1312	9203.13	-0.0864415	0.458962		jhp_1313	4014.64	-0.00390701	0.964877
jhp_1313	4765.77	0.222392	0.0174977		jhp_1314	3745.65	0.0232715	0.840872
jhp_1314	4323.29	0.170351	0.115934		jhp_1315	7474.51	0.157239	0.0479282
jhp_1315	8316.97	0.201372	0.0306185		jhp_1316	12553.2	0.220858	0.0109196
jhp_1316	13841.5	0.239463	0.0211275		jhp_1317	57404.6	0.331299	3.88e-05
jhp_1317	59718.8	0.196442	0.0454986		jhp_1318	11452.4	0.185905	0.0330257
jhp_1318	12312.7	0.138333	0.130675		jhp_1319	10758.3	0.0036607	0.97622
jhp_1319	8670.81	-1.07509	6.04e-26		jhp_1320	29914.2	-1.3554	0.000108396
jhp_1320	34185.4	-1.13751	0.000600222		jhp_1321	18259.6	0.118397	0.695793
jhp_1321	25982.8	0.777726	2.37e-09		jhp_1322	31536.9	-0.109194	0.202104
jhp_1322	33236.7	-0.224989	0.00996407		jhp_1323	63057.9	-0.1093	0.267861
jhp_1323	60241.4	-0.554044	5.98e-08		jhp_1324	15294.7	-0.198374	0.0312156
jhp_1324	14491.1	-0.691146	5.06e-13		jhp_1325	11397.5	-0.406347	1e-08
jhp_1325	11680.7	-0.638048	2.8e-08		jhp_1326	12430.7	-0.162314	0.0286274
jhp_1326	15290.7	0.173906	0.0711874		jhp_1327	5379.72	0.138921	0.057845
jhp_1327	6702.55	0.477402	1.06e-08		jhp_1328	6130.68	0.18458	0.034246
jhp_1328	7238.89	0.385524	2.14e-05		jhp_1329	305.808	-0.0660132	0.733245
jhp_1329	312.562	-0.270175	0.124852		jhp_1330	274.728	-0.565409	0.00132785
jhp_1330	347.464	-0.0930561	0.600566		jhp_1331	125.34	-0.440525	0.0508299
jhp_1331	129.755	-0.645437	0.00481456		jhp_1332	82.244	-0.310642	0.279869
jhp_1332	79.8469	-0.73559	0.00714338		jhp_1333	6298.26	0.364717	4.05e-07
jhp_1333	6368.39	0.155688	0.115104		jhp_1334	13777.3	0.259561	3e-05
jhp_1334	14244.9	0.105388	0.224018		jhp_1335	8749.98	0.159473	0.0195154
jhp_1335	9013.92	-0.0113726	0.909474		jhp_1336	13539.7	-0.0484297	0.604817
jhp_1336	14989.9	-0.0152763	0.883171		jhp_1337	36957	-0.0354766	0.783091
jhp_1337	39925.5	-0.0719213	0.513114		jhp_1338	47513.9	0.0258869	0.848989
jhp_1338	49762.3	-0.10156	0.398115		jhp_1339	32756.4	0.0205394	0.882622
jhp_1339	34523.6	-0.089926	0.462538		jhp_1340	17511	0.00101306	0.992471
jhp_1340	18992.2	-0.0243193	0.820294		jhp_1341	23789.9	-0.0882135	0.20099
jhp_1341	27568.8	0.0778359	0.382268		jhp_1342	8507.62	-0.354363	4.86e-05
jhp_1342	10935.5	0.127046	0.239519		jhp_1343	27000	-0.320252	0.000140371
jhp_1343	31189.1	-0.152225	0.13944		jhp_1344	10516.9	-0.34058	1.5e-05
jhp_1344	10869.3	-0.536631	2.49e-08		jhp_1345	9414.14	-0.572822	5.71e-12
jhp_1345	10054.4	-0.663976	1.44e-10		jhp_1346	46189.1	0.128171	0.286321
jhp_1346	26914.6	-3.13892	4.15e-186		jhp_1347	61636.1	0.0501366	0.579655
jhp_1347	59289.8	-0.343343	0.000197808		jhp_1348	34314.4	0.12965	0.10385
jhp_1348	32154.9	-0.335804	0.000396546		jhp_1349	38506	0.12983	0.0595544
jhp_1349	36299.5	-0.315617	0.000285583		jhp_1350	47348.9	0.0558352	0.475291
jhp_1350	41988.4	-0.616411	1.09e-13		jhp_1351	53396.3	0.4204	1.4e-06
jhp_1351	40968.1	-0.643721	3.31e-11		jhp_1352	10627.3	0.217735	0.0108835
jhp_1352	10965.7	0.0543572	0.605528		jhp_1353	49555.6	0.311743	1.04e-05
jhp_1353	43955.9	-0.29363	0.00231372		jhp_1354	3503.44	-0.375311	2.96e-05
jhp_1354	9347.81	1.72942	1.86e-80		jhp_1355	13086.8	0.0942461	0.247966
jhp_1355	15959.9	0.383553	6.5e-06		jhp_1356	10914.2	0.245668	0.000790714
jhp_1356	12826.1	0.428956	7.97e-07		jhp_1357	9623.21	0.191437	0.0387933
jhp_1357	12128.5	0.552181	1.33e-08		jhp_1358	9202.77	0.14798	0.0869302
jhp_1358	11486.7	0.4901	3.91e-08		jhp_1359	16544.5	0.160363	0.0148437
jhp_1359	20027.1	0.425119	7.95e-08		jhp_1360	2431.93	0.0222819	0.871994
jhp_1360	2480.15	-0.185465	0.114805		jhp_1361	10372.8	-0.300375	0.00418985
jhp_1361	13804.7	0.269191	0.0203692		jhp_1362	36890.3	-0.854559	1.85e-26
jhp_1362	53981.4	0.107887	0.26914		jhp_1363	13612.3	0.0203411	0.798043
jhp_1363	15228.4	0.0831553	0.346547		jhp_1364	5386.76	0.114625	0.155424
jhp_1364	5623.27	-0.020564	0.852544		jhp_1365	11886.1	0.0371216	0.670048
jhp_1365	12443.4	-0.0933276	0.342705		jhp_1366	1185.89	-0.65741	8.39e-12
jhp_1366	1549.39	-0.0721955	0.53359		jhp_1367	2789.38	-0.478139	4.18e-07
jhp_1367	3494.71	-0.0498015	0.668392		jhp_1368	2339.81	-0.2749	0.0379256
jhp_1368	2790.68	-0.0129546	0.931299		jhp_1369	2350.6	-0.400353	6.77e-06
jhp_1369	2945.01	0.0180142	0.874415		jhp_1370	2905.18	-0.538874	1.79e-10
jhp_1370	3662.39	-0.0815074	0.45636		jhp_1371	5048.57	-0.48936	1.56e-12
jhp_1371	6691.55	0.102471	0.314345		jhp_1372	8845.31	-0.389669	2.08e-08
jhp_1372	11410.1	0.109328	0.232416		jhp_1373	7227.14	-0.0120719	0.901627
jhp_1373	8772.89	0.274818	0.00245147		jhp_1374	10880.3	-0.00331497	0.965468
jhp_1374	12353.8	0.101003	0.253444		jhp_1375	13486.3	-0.00745123	0.93159
jhp_1375	14781.7	-0.00330968	0.976164		jhp_1376	14394.2	0.0241472	0.788279
jhp_1376	15773.5	0.028015	0.775701		jhp_1377	16565.2	0.249119	0.00707872
jhp_1377	15727.1	-0.153095	0.157268		jhp_1378	6453.39	-0.145021	0.0705021
jhp_1378	7188.46	-0.0910962	0.327353		jhp_1379	8994.6	-0.500898	2.88e-10
jhp_1379	11716.3	0.0439329	0.667342		jhp_1380	9530.67	-0.253589	0.00210876
jhp_1380	11985.3	0.15393	0.140769		jhp_1381	10196.9	-0.178061	0.0149024
jhp_1381	12985.3	0.253804	0.00551572		jhp_1382	18451.7	-0.239085	0.00346888
jhp_1382	22723	0.108212	0.261689		jhp_1383	22446.9	-0.0603131	0.482745
jhp_1383	24822.2	-0.0286749	0.783783		jhp_1384	18700.8	0.249269	0.000214268
jhp_1384	18265.7	-0.0695133	0.452343		jhp_1385	3720	-0.0913149	0.565701
jhp_1385	3753.08	-0.341349	0.00970143		jhp_1386	9354.43	-0.223248	0.0171577
jhp_1386	9733.31	-0.385393	9.21e-05		jhp_1387	6782.26	-0.309325	4.47e-05
jhp_1387	7968.84	-0.0898797	0.349958		jhp_1388	9212.66	-0.0690833	0.476955
jhp_1388	10831.4	0.133989	0.217476		jhp_1389	23863.5	0.229743	0.000848764
jhp_1389	25740.2	0.190219	0.038596		jhp_1390	10637.1	0.0155657	0.858513
jhp_1390	12743.6	0.264389	0.00244273		jhp_1391	6249.54	-0.278874	1.93e-05
jhp_1391	7529.28	0.0119675	0.909474		jhp_1392	3273.91	0.22871	0.0589448
jhp_1392	2852.57	-0.454415	9.37e-05		jhp_1393	90.9448	1.32395	4.41e-05
jhp_1393	61.3828	0.225218	0.546697		jhp_1394	159733	-0.630774	4.29e-31
jhp_1394	209301	-0.043062	0.630521		jhp_1395	7241.97	-0.751072	1.14e-06
jhp_1395	9130.12	-0.25399	0.363828		jhp_1396	6188.56	-0.103782	0.204632
jhp_1396	6068.32	-0.454656	3.19e-08		jhp_1397	3600.44	0.114445	0.230426
jhp_1397	3214.17	-0.517348	2.59e-08		jhp_1398	8838.78	0.211365	0.0136644
jhp_1398	7878.56	-0.402057	3.95e-05		jhp_1399	12535.2	0.250422	0.00552227
jhp_1399	10697.1	-0.500088	7.95e-08		jhp_1400	27944.6	0.267435	0.000821754
jhp_1400	26502.9	-0.136356	0.155506		jhp_1401	8646.19	0.129885	0.105816
jhp_1401	6812.62	-0.977595	2.93e-28		jhp_1402	9050.04	0.579754	8.96e-17
jhp_1402	8091.41	0.0527173	0.606711		jhp_1403	7842.29	0.456078	1.71e-11
jhp_1403	7378.23	0.0541849	0.596694		jhp_1404	3565.19	0.301436	8.21e-05
jhp_1404	3710.15	0.166012	0.0849944		jhp_1405	205826	-1.1014	2.78e-48
jhp_1405	307909	0.00516362	0.962017		jhp_1406	17226.5	-1.30339	1.82e-76
jhp_1406	27450	0.0640906	0.516954		jhp_1407	21766.3	-0.428121	2.14e-08
jhp_1407	25821.8	-0.169712	0.0884402		jhp_1408	5899.68	-0.75047	2.06e-19
jhp_1408	6688.06	-0.616081	6.06e-06		jhp_1409	12474.7	0.0544904	0.578406
jhp_1409	18599.7	0.829645	1.39e-14		jhp_1410	14860.6	-0.0427033	0.582144
jhp_1410	15067.9	-0.276088	0.00126126		jhp_1411	15704.2	0.0772786	0.380465
jhp_1411	14965.5	-0.342016	0.000134858		jhp_1412	6126.94	-0.0819163	0.459592
jhp_1412	6885.8	-0.00232768	0.985206		jhp_1413	28990.7	0.137562	0.438043
jhp_1413	33735.7	0.303729	0.333132		jhp_1414	13368.8	-0.0127293	0.940737
jhp_1414	18261.4	0.571887	5.42e-05		jhp_1415	14700.4	0.166605	0.107612
jhp_1415	11132.5	-1.09084	5.99e-27		jhp_1416	83922.5	0.453582	1.68e-06
jhp_1416	52654	-1.48412	6.72e-45		jhp_1417	9161.39	0.0291894	0.748667
jhp_1417	11178.6	0.324096	0.000734395		jhp_1418	2633.25	0.0424505	0.770465
jhp_1418	2600.25	-0.263411	0.0229627		jhp_1419	1138.42	0.117106	0.415203
jhp_1419	1146.07	-0.120684	0.357954		jhp_1420	19217.5	0.080766	0.218418
jhp_1420	20279.2	-0.0228997	0.807382		jhp_1421	7398.45	-0.0122441	0.892644
jhp_1421	7542.39	-0.226438	0.0116547		jhp_1422	9716.04	0.224225	0.0205469
jhp_1422	11722.1	0.474079	3.11e-05		jhp_1423	17825.9	0.498853	3e-15
jhp_1423	18406.1	0.35166	0.00057346		jhp_1424	5239	0.267985	0.00018825
jhp_1424	7358.07	0.87145	1.74e-17		jhp_1425	1651.33	0.124841	0.210935
jhp_1425	3114.72	1.38017	4.37e-37		jhp_1426	12673.6	-0.789213	1.06e-28
jhp_1426	14333.1	-0.664168	6.45e-15		jhp_1427	24595.4	0.762578	5.98e-12
jhp_1427	11991.6	-2.31462	6.58e-96		jhp_1428	9604.52	0.525078	2.52e-09
jhp_1428	5588.93	-1.75419	2.87e-85		jhp_1429	2594.62	-0.242516	0.00671588
jhp_1429	2676.84	-0.433208	1.69e-05		jhp_1430	1683.25	-0.907168	3.5e-26
jhp_1430	2132.34	-0.368	0.000265659		jhp_1431	653.72	-1.12901	3.95e-21
jhp_1431	904.998	-0.24475	0.0426484		jhp_1432	9232.39	0.232398	0.0121459
jhp_1432	9194.24	-0.0320296	0.78959		jhp_1433	5224.65	0.1811	0.030924
jhp_1433	6178.5	0.384977	5.75e-06		jhp_1434	6845.9	0.110991	0.100137
jhp_1434	7830.6	0.231655	0.0047393		jhp_1435	9770.12	0.0284316	0.786398
jhp_1435	11381.6	0.202697	0.0654773		jhp_1436	4252.11	0.0241809	0.89377
jhp_1436	4502.15	-0.0693901	0.610959		jhp_1437	857.862	-0.312034	0.00560958
jhp_1437	928.656	-0.347774	0.00183512		jhp_1438	8962.55	0.132365	0.153159
jhp_1438	11037.8	0.441485	3.26e-06		jhp_1439	7963.13	0.237062	0.0096997
jhp_1439	9880.92	0.555558	3.47e-09		jhp_1440	9725.19	0.372344	4.71e-06
jhp_1440	9191.64	-0.0257989	0.818287		jhp_1441	4443.24	0.346505	0.000467954
jhp_1441	4313.78	0.0229668	0.850639		jhp_1442	12962.1	0.221542	0.00858119
jhp_1442	12708.8	-0.088192	0.426356		jhp_1443	878.517	-0.217975	0.197303
jhp_1443	927.151	-0.333875	0.0294783		jhp_1444	62397.1	-0.270602	0.000115806
jhp_1444	69762.6	-0.204308	0.0264771		jhp_1445	101505	-0.11815	0.197891
jhp_1445	108950	-0.178971	0.0766935		jhp_1446	14788.3	0.0499957	0.507293
jhp_1446	16848.2	0.162123	0.061301		jhp_1447	8142.96	0.0919516	0.210367
jhp_1447	9793.29	0.345012	2.66e-05		jhp_1448	19768.6	0.274325	1.53e-05
jhp_1448	22140.2	0.334721	0.000760039		jhp_1449	42273.4	0.180968	0.00317841
jhp_1449	52309.9	0.497952	2.16e-09		jhp_1450	30487.2	0.0939888	0.180244
jhp_1450	35776.2	0.282432	0.000568252		jhp_1451	7203.82	0.0940886	0.247966
jhp_1451	8106.65	0.171114	0.0926017		jhp_1452	55701.2	0.0816221	0.244959
jhp_1452	63121.2	0.177194	0.0396717		jhp_1453	10017.7	-0.105338	0.182669
jhp_1453	11984.2	0.148538	0.113272		jhp_1454	10171	-0.324003	9.03e-05
jhp_1454	12648.2	0.0608764	0.558628		jhp_1455	5695.75	-0.35834	2.24e-07
jhp_1455	7007.12	0.0016605	0.987905		jhp_1456	10291.5	-0.262215	0.000912278
jhp_1456	11542.3	-0.185208	0.0760677		jhp_1457	9271.41	-0.226685	0.000748301
jhp_1457	9593.76	-0.4082	4.24e-06		jhp_1458	23862	-0.375493	6.06e-09
jhp_1458	25834.4	-0.4119	4.43e-06		jhp_1459	10578.5	0.122192	0.147463
jhp_1459	13305.3	0.486213	4.67e-08		jhp_1460	26317.6	0.100682	0.254761
jhp_1460	34966.3	0.599294	5.46e-11		jhp_1461	24087.7	0.0229551	0.818852
jhp_1461	31565.3	0.498707	5.13e-07		jhp_1462	3080.71	-0.0271371	0.892644
jhp_1462	4232.93	0.576135	0.000178665		jhp_1463	6905.61	0.066143	0.552006
jhp_1463	8786.31	0.465464	9.98e-07		jhp_1464	6090.98	-0.360525	1.99e-06
jhp_1464	8237.86	0.260631	0.00223496		jhp_1465	36592.7	0.158205	0.175853
jhp_1465	32737.5	-0.452281	8.57e-06		jhp_1466	4969.79	-0.0309405	0.83883
jhp_1466	6030.06	0.257599	0.0306185		jhp_1467	12268.9	0.0575599	0.676178
jhp_1467	13521.5	0.0796386	0.520065		jhp_1468	4026.66	-0.0517869	0.691599
jhp_1468	4630.99	0.0925306	0.456305		jhp_1469	50445.8	0.837805	9.22e-33
jhp_1469	31263.8	-0.790846	2.03e-17		jhp_1470	21785.7	0.171532	0.0135507
jhp_1470	25186.9	0.317868	0.00022201		jhp_1471	1.14765e+06	0.258921	0.0268647
jhp_1471	951511	-0.593774	2.99e-06		jhp_1472	156147	-0.0626729	0.598618
jhp_1472	131629	-0.981007	9.02e-22		jhp_1473	5402.52	-0.260603	0.000109848
jhp_1473	5503.1	-0.498873	5.67e-08		jhp_1474	1839.87	-0.150775	0.104365
jhp_1474	1904.15	-0.325967	0.00234489		jhp_1475	4552.28	0.1013	0.256658
jhp_1475	4542.78	-0.169442	0.0979448		jhp_1476	5143.2	0.0591032	0.482745
jhp_1476	5204.95	-0.17024	0.0552472		jhp_1477	11500.6	-0.0531863	0.611973
jhp_1477	11469.5	-0.339759	0.000407876		jhp_1478	8870.15	-0.0846515	0.437235
jhp_1478	8661.93	-0.444707	8.84e-06		jhp_1479	4381.38	-0.0737014	0.335302
jhp_1479	5729	0.412068	1.83e-06		jhp_1480	21952.4	0.112776	0.0765167
jhp_1480	25751.3	0.29961	0.000153409		jhp_1481	16008.2	0.152495	0.0961654
jhp_1481	15375.1	-0.230423	0.0204157		jhp_1482	21518.9	0.145309	0.021499
jhp_1482	23786.5	0.173029	0.0425622		jhp_1483	5060.67	0.082925	0.333745
jhp_1483	5871.16	0.242303	0.0138642		jhp_1484	12512.9	0.0601956	0.40096
jhp_1484	14130.6	0.147498	0.0850999		jhp_1485	4665.31	-0.0776498	0.429487
jhp_1485	5275.11	0.0190407	0.865241		jhp_1486	3925.68	-0.200606	0.0134779
jhp_1486	5256.47	0.365564	5.2e-05		jhp_1487	3633.96	-0.11005	0.237516
jhp_1487	4547.37	0.26789	0.00503509		jhp_1488	8548.2	-0.0841145	0.384755
jhp_1488	10116.3	0.140948	0.147006		jhp_1489	37276.8	1.1591	1.21e-32
jhp_1489	17283.8	-1.4309	1.22e-45		jhp_1490	38979.4	1.24557	3.57e-116
jhp_1490	18818.8	-1.03797	1.14e-34		jhp_1491	2062.85	-0.0463714	0.630538
jhp_1491	1893.33	-0.620207	5.15e-11		jhp_1492	9949.83	-0.321627	0.00223666
jhp_1492	17115.2	0.87279	8.74e-15		jhp_1493	1066.88	-0.570011	2.35e-06
jhp_1493	1156.93	-0.598637	3.49e-06		jhp_1494	135927	0.684945	8.89e-21
jhp_1494	118928	0.118319	0.247325		jhp_1495	12625.6	-0.0907406	0.438226
jhp_1495	14143.5	-0.0203385	0.860592

## Sheet: Table S3 - Strains & Conditions
Table S3: Publications of regulon data, and strains and conditions used in these publications
Publication	H. pylori strains used	Conditions/Strains compared
Loh JT, Shum MV, Jossart SDR, Campbell AM, Sawhney N, McDonald WH, Scholz MB, McClain MS, Forsyth MH, Cover TL: Delineation of the pH-Responsive Regulon Controlled by the Helicobacter pylori ArsRS Two-Component System. Infect Immun 2021, 89(4).	26695 & 26695 ΔarsS	pH 5.3 to pH 7.0 for 1 h in WT and KO
Roncarati D, Danielli A, Spohn G, Delany I, Scarlato V: Transcriptional regulation of stress response and motility functions in Helicobacter pylori is mediated by HspR and HrcA. J Bacteriol 2007, 189(20):7234-7243.	G27, G27 hrcA::km & G27 hspR::km	KO to WT
Vannini A, Pinatel E, Costantini PE, Pelliciari S, Roncarati D, Puccio S, De Bellis G, Scarlato V, Peano C, Danielli A: (Re)-definition of the holo- and apo-Fur direct regulons of Helicobacter pylori. J Mol Biol 2024, 436(10):168573.	G27 & G27 fur::km	1 mM (NH4)2Fe(SO4)2 (iron supplementation) to 150 μM 2,2′-Dipyridyl (iron depletion) for 20 min in WT and KO
Vannini A, Pinatel E, Costantini PE, Pelliciari S, Roncarati D, Puccio S, De Bellis G, Peano C, Danielli A: Comprehensive mapping of the Helicobacter pylori NikR regulon provides new insights in bacterial nickel responses. Sci Rep 2017, 7:45458.	G27 & G27 nikR::km	KO to WT
Pflock M, Bathon M, Schar J, Muller S, Mollenkopf H, Meyer TF, Beier D: The orphan response regulator HP1021 of Helicobacter pylori regulates transcription of a gene cluster presumably involved in acetone metabolism. J Bacteriol 2007, 189(6):2339-2349.	26695 & HP1021::km	KO to WT
Hung CL, Cheng HH, Hsieh WC, Tsai ZT, Tsai HK, Chu CH, Hsieh WP, Chen YF, Tsou Y, Lai CH et al: The CrdRS two-component system in Helicobacter pylori responds to nitrosative stress. Mol Microbiol 2015, 97(6):1128-1141.	26695 & crdS::cat	KO to WT

## Sheet: Table S4 - Primers and Strains
Table S4: Plasmids, mutants and primers used in the present study
#	Plasmid code	Description	Ab cassette
1	pSUS3720	pUC19_J99_ΔATTAAT-M	amp
2	pSUS3722	pADC_J99_ATTAATcomp	amp, CAT
3	pSUS3736	pUC19_jhp0626_PM1	amp
4	pSUS3737	pUC19_jhp0626_PM2	amp
5	pSUS3738	pUC19_jhp0626_DPM	amp
6	pSUS3739	pUC19_jhp0810_PM	amp
7	pSUS3740	pUC19_Δjhp0626	amp
8	pSUS3741	pUC19_Δjhp0810	amp
9	pSUS3748	pUC19_N6_M.Hpy99XIX::aphA3	amp, Kana
10	pUC19	-	amp
11	pADC/CAT	pUC19 derivative	amp, CAT
12	pUC19 rdxA::aphA3	pUC19 derivative	amp, Kana
#	Description	Plasmid / PCR product for transformation	Ab cassette
1	H. pylori J99 ΔATTAAT MTase rdxA::CAT	pSUS3720 + rdxA::CAT (PCR product)	CAT
2	H. pylori J99 ATTAAT MTase complemented	pSUS3722	CAT
3	H. pylori J99 jhp0626 PM 1 rdxA::CAT	pSUS3736 + rdxA::CAT (PCR product)	CAT
4	H. pylori J99 jhp0626 PM 2 rdxA::CAT	pSUS3737 + rdxA::CAT (PCR product)	CAT
5	H. pylori J99 jhp0626 DPM rdxA::CAT	pSUS3738 + rdxA::CAT (PCR product)	CAT
6	H. pylori J99 jhp0810 PM rdxA::CAT	pSUS3739 + rdxA::CAT (PCR product)	CAT
7	H. pylori J99 Δjhp0626 rdxA::CAT	pSUS3740 + rdxA::CAT (PCR product)	CAT
8	H. pylori J99 Δjhp0810 rdxA::CAT	pSUS3741 + rdxA::CAT (PCR product)	CAT
9	H. pylori N6 ATTAAT MTase inactivation (aphA3 insertion)	pSUS3748	Kana
#	Primer name	Nucleotide sequence (5' - 3')	Restriction site	Direction	Purpose
1	M.HpyXIX_f1_EcoRI	atagaattcCCCTAAATTAGCCCAAGCGTT	EcoRI	for	MTase inactivation
2	M.HpyXIX_r1_BamHI	ataggatccTGCACGCTGCTATGAGAAACA	BamHI	rev	MTase inactivation
3	M.HpyXIX_f2_BamHI	ataggatccAACCATGCATGTTGCTTGTCT	BamHI	for	MTase inactivation
4	M.HpyXIX_r2_SalI	atagtcgacTCATTCCCACTATTAGGCGGC	SalI	rev	MTase inactivation
5	M.Hpy99XIXf_XmaI	atacccgggTCGGGCTAAAATGCACACGA	XmaI	for	MTase complementation
6	M.Hpy99XIXr_XmaI	atacccgggCTGTTGCTGTTTGGAAGCGA	XmaI	rev	MTase complementation
7	jhp_0626_EcoRI_f	atagaattcTGATGTTGATCACACCGCCA	EcoRI	for	Site-directed mutagenesis
8	jhp_0626_BamHI_r	ataggatccAGCGGGATCGCTTTTATCGT	BamHI	rev	Site-directed mutagenesis
9	jhp_0626_mut1_f	GATAATATTAtTGACTTTTTTTATCAAAAATGC	-	for	Site-directed mutagenesis
10	jhp_0626_inv1_r	TAAATAATAATTTTTTAAAAATTTAAGCTAAAAC	-	rev	Site-directed mutagenesis
11	jhp_0626_mut2_f	ATGCCTATTAtTGCGAATGTTG	-	for	Site-directed mutagenesis
12	jhp_0626_inv2_r	TTTTGATAAAAAAAGTCATTAATATTATC	-	rev	Site-directed mutagenesis
13	jhp_0810_EcoRI_f	atagaattcCCTCTTGGGTCTCTTACCGC	EcoRI	for	Site-directed mutagenesis
14	jhp_0810_BamHI_r	ataggatccGCCCACATTCACATCAGGGT	BamHI	rev	Site-directed mutagenesis
15	jhp_0810_mut_f	GTAACAATTAtTGAAAATAAGAAAGATTAAAAAC	-	for	Site-directed mutagenesis
16	jhp_0810_inv_r	GAATAGAAATACTTAAAGGGG	-	rev	Site-directed mutagenesis
17	jhp0626_f1_SalI	atagtcgacCCTTAATGAGCGCGGATAGC	SalI	for	gene inactivation
18	jhp0626_r1_BamHI	ataggatccAGCCCTACAGGGAGAGAACC	BamHI	rev	gene inactivation
19	jhp0626_f2_BamHI	ataggatccCGCTATGACTCAAAACAGCCA	BamHI	for	gene inactivation
20	jhp0626_r2_EcoRI	atagaattcTGGGAGCGATTTTGATCTGGT	EcoRI	rev	gene inactivation
21	jhp0810_f1_SalI	atagtcgacCAGGCGTGTTGTTCCCTACT	SalI	for	gene inactivation
22	jhp0810_r1_BamHI	ataggatccTTTAAAGTGCGCTCCTCGCT	BamHI	rev	gene inactivation
23	jhp0810_f2_BamHI	ataggatccTCGCAGAGCCTGGGTTTAAT	BamHI	for	gene inactivation
24	jhp0810_r2_EcoRI	atagaattcTTTTGGAGGGTGTCGTTCCT	EcoRI	rev	gene inactivation
25	jhp0626_qPCR_f	CCTGTAGGGCTTGTGCCAAT	-	for	qPCR
26	jhp0626_qPCR_r	AGTGGGGTTATTGCCCTTGT	-	rev	qPCR
27	jhp0810_qPCR_f	CGGGCTATGGCGTGAGTAAT	-	for	qPCR
28	jhp0810_qPCR_r	GCATATCCGGGCTCATGACA	-	rev	qPCR
29	jhp0574_qPCR_f	TGGGTGCATAGGGTGTTCTG	-	for	qPCR
30	jhp0574_qPCR_r	GTTGCGCTGAGTAGAGTCGT	-	rev	qPCR
31	jhp1489_qPCR_f	GCTGGGCATGGGTTGAATTA	-	for	qPCR
32	jhp1489_qPCR_r	GCTTGATGAGTTGCGCCATTT	-	rev	qPCR
33	jhp0740_qPCR_f	AGTTTAAGCCCAAACCCGCT	-	for	qPCR
34	jhp0740_qPCR_r	AGCGCGAAGGAGGTTATTTGA	-	rev	qPCR
35	jhp1257_qPCR_f	AAGCGTTGGATTTCAAGCGA	-	for	qPCR
36	jhp1257_qPCR_r	TGACCACCACCAAAGGGAAT	-	rev	qPCR
37	jhp0397_qPCR_f	GGCATTCTTTGCACCACACA	-	for	qPCR
38	jhp0397_qPCR_r	GGCGTTATGAAATTGCGGCT	-	rev	qPCR
39	qPCR_pfr_J99_f	TCCTGCTTTTAGCGATCCCTTT	-	for	qPCR
40	qPCR_pfr_J99_r	TGAGCAACACATCAGCGAGT	-	rev	qPCR
41	qPCR_HP0010_J99_f	GGGCGTAGTCAAAGCGGT	-	for	qPCR
42	qPCR_HP0010_J99_r	CCTGTATGACAGCAAGAGCCT	-	rev	qPCR
43	N6_ATKO_up_f	TTGTAAAACGACGGCCAGTGGAGCTTTCTAACACCACC	-	for	Gibson Assembly for MTase inactivation
44	N6_ATKO_up_r	ATGGTTCGCTAACTTTAAAGCCACTTCTC	-	rev	Gibson Assembly for MTase inactivation
45	N6_ATKO_Kn_f	CTTTAAAGTTAGCGAACCATTTGAGGTG	-	for	Gibson Assembly for MTase inactivation
46	N6_ATKO_Kn_r	TCTAATGTGAATCATCGATAAGCTTTTTAGACATC	-	rev	Gibson Assembly for MTase inactivation
47	N6_ATKO_down_f	TATCGATGATTCACATTAGAAGCCTGATTG	-	for	Gibson Assembly for MTase inactivation
48	N6_ATKO_down_r	CCTGCAGGTCGACTCTAGAGAAACAAACATGTTCGCGC	-	rev	Gibson Assembly for MTase inactivation
